# Supplementary material for: Chemical Priming by Isothiocyanates Protects Against Intoxication by Products of the Mustard Oil Bomb
Source: Front Plant Sci. 2020 Jun 26;11:887. doi: 10.3389/fpls.2020.00887 (PMC7333730; doi:10.3389/fpls.2020.00887)
Supplement: Supplementary file 2 [file Data_Sheet_2.xlsx]

## Sheet: Genelist
Supplementary Table 1. Fold-changes and adjusted p-values for all SF, BITC and PGA1 regulated genes. A blue shadow in the 'P Value' and 'Adj. P. Val.' field indicates a p value > 0.05.
							BITC vs control			PGA1 vs. Control			SF vs. Control
ProbeName	SystematicName	locus	chromosome	start	stop	loc	logFC	P.Value	adj.P.Val	logFC	P.Value	adj.P.Val	logFC	P.Value	adj.P.Val	description
A_84_P11439	NM_104134	AT1G52560	1	19574788	19574847	AT1G52560	6.52	2.04e-08	5.87e-05	9.39279	4.77616e-10	2.24486e-06	7.39592	5.64e-09	5.19e-06	HSP20-like chaperones superfamily protein
A_84_P18930	NM_104758	AT1G60750	1	22362309	22362368	AT1G60750	1.491	2.22e-06	0.00177034	6.05093	1.33297e-12	3.82803e-08	7.19677	2.14e-13	6.14e-09	NAD(P)-linked oxidoreductase superfamily protein
A_84_P15686	NM_117093	AT4G10250	4	6371059	6371118	AT4G10250	7.087	1.4e-09	1.01e-05	7.59418	6.84904e-10	2.45864e-06	6.78055	2.21e-09	2.44e-06	HSP20-like chaperones superfamily protein
A_84_P17379	NM_111798	AT3G09640	3	29578092957819	29579092957957	AT3G09640	4.303	4.13e-08	9.88e-05	4.20109	5.26024e-08	4.0828e-05	6.75635	4.02e-10	1.28e-06	ascorbate peroxidase 2
A_84_P13852	NM_118906	AT4G27670	4	13819056	13819115	AT4G27670	5.125	3.04e-07	0.000402865	6.22148	4.39442e-08	3.71173e-05	6.61056	2.38e-08	1.21e-05	heat shock protein 21
A_84_P19363	NM_114492	AT3G46230	3	16984664	16984723	AT3G46230	4.602	1.2e-09	1.01e-05	5.89611	9.13783e-11	8.74734e-07	6.09612	6.45e-11	3.7e-07	heat shock protein 17.4
A_84_P13841	NM_118670	AT4G25380	4	12976006	12976065	AT4G25380	2.053	1.9e-05	0.00727897	5.07194	2.68123e-09	7.51063e-06	6.0342	4.44e-10	1.28e-06	stress-associated protein 10
A_84_P21525	NM_121241	AT5G12030	5	3884595	3884654	AT5G12030	4.361	5.56e-09	2e-05	6.03574	1.92575e-10	1.38259e-06	6.02128	1.97e-10	8.1e-07	heat shock protein 17.6A
A_84_P10555	NM_104232	AT1G53540	1	19980875	19980934	AT1G53540	5.327	1.33e-10	3.82e-06	6.24503	2.52207e-11	3.62144e-07	6.01786	3.72e-11	2.67e-07	HSP20-like chaperones superfamily protein
A_84_P752079	NM_103765	AT1G48700	1	18011035	18011094	AT1G48700	3.082	1.25e-05	0.00588053	4.66948	2.37214e-07	9.87292e-05	5.80724	2.67e-08	1.26e-05	2-oxoglutarate (2OG) and Fe(II)-dependent oxygenase superfamily protein
A_84_P194044	NM_120815	AT5G07330	5	2316561	2316620	AT5G07330	4.881	2.69e-08	7.02e-05	3.93209	2.34728e-07	9.87292e-05	5.60155	6.61e-09	5.58e-06	unknown protein; FUNCTIONS IN: molecular_function unknown; INVOLVED IN: biological_process unknown; LOCATED IN: mitochondrion; BEST Arabidopsis thaliana protein match is: unknown protein (TAIR:AT1G63060.1); Has 1807 Blast hits to 1807 proteins in 277 species: Archae - 0; Bacteria - 0; Metazoa - 736; Fungi - 347; Plants - 385; Viruses - 0; Other Eukaryotes - 339 (source: NCBI BLink).
A_84_P20579	NM_121240	AT5G12020	5	3882797	3882856	AT5G12020	4.403	4.24e-09	1.74e-05	5.36766	5.47184e-10	2.24486e-06	5.1241	8.86e-10	1.41e-06	17.6 kDa class II heat shock protein
A_84_P764686	NM_001036541	AT4G11393	4	6932618	6932677	AT4G11393	0.021	0.859014	0.999976	0.108287	0.376488	0.65294	4.85315	4.5e-13	6.46e-09	Defensin-like (DEFL) family protein
A_84_P23737	NM_101471	AT1G16030	1	5502468	5502527	AT1G16030	4.016	3.9e-06	0.00249173	6.44139	3.8167e-08	3.46264e-05	4.77268	7.49e-07	0.000112033	heat shock protein 70B
A_84_P20004	NM_001036193	AT1G72660	1	27356282	27356341	AT1G72660	2.338	7.76e-06	0.00428437	2.58769	3.00343e-06	0.000556468	4.46555	1.37e-08	9.61e-06	P-loop containing nucleoside triphosphate hydrolases superfamily protein
A_84_P757419	NM_001036414	AT2G36255	2	15201492	15201551	AT2G36255	-0.27	0.32811	0.999976	0.411698	0.147281	0.398495	4.44936	5.19e-09	4.97e-06	Defensin-like (DEFL) family protein
A_84_P15450	NM_128771	AT2G32120	2	13651723	13651782	AT2G32120	2.041	2.54e-05	0.00872153	3.63612	1.03443e-07	5.82939e-05	4.3319	1.77e-08	1.05e-05	heat-shock protein 70T-2
A_84_P14250	NM_001197967	AT1G03070	1	731316	731375	AT1G03070	1.999	7.02e-05	0.0144949	4.2001	6.39437e-08	4.51505e-05	4.28547	5.22e-08	1.85e-05	Bax inhibitor-1 family protein
A_84_P18271	NM_100624	AT1G07500	1	2304775	2304834	AT1G07500	1.506	5.66e-05	0.0134109	2.15716	2.14565e-06	0.000450777	4.25807	2.4e-09	2.55e-06	unknown protein; Has 4 Blast hits to 4 proteins in 3 species: Archae - 0; Bacteria - 0; Metazoa - 0; Fungi - 0; Plants - 4; Viruses - 0; Other Eukaryotes - 0 (source: NCBI BLink).
A_84_P19842	NM_105816	AT1G71470	1	26931341	26931400	AT1G71470	-0.076	0.975788	0.999976	0.0942737	0.969809	0.991279	4.19863	0.113338	0.370862	unknown protein; BEST Arabidopsis thaliana protein match is: unknown protein (TAIR:AT3G22090.1); Has 11 Blast hits to 11 proteins in 3 species: Archae - 0; Bacteria - 0; Metazoa - 0; Fungi - 0; Plants - 10; Viruses - 0; Other Eukaryotes - 1 (source: NCBI BLink).
A_84_P18604	NM_119456	AT4G33020	4	15932681	15932740	AT4G33020	-0.483	0.108977	0.863248	-0.341247	0.243306	0.517384	4.01556	2.41e-08	1.21e-05	ZIP metal ion transporter family
A_84_P11228	NM_124747	AT5G53680	5	21799000	21799059	AT5G53680	1.686	0.00524316	0.20318	4.04968	5.17766e-06	0.000810259	3.95327	6.48e-06	0.000460169	RNA-binding (RRM/RBD/RNP motifs) family protein
A_84_P14320	NM_106091	AT1G74310	1	27936795	27936854	AT1G74310	2.488	3.36e-05	0.0100475	4.76341	6.90696e-08	4.69287e-05	3.92868	4.67e-07	8.39e-05	heat shock protein 101
A_84_P17108	NM_105769	AT1G71000	1	26769359	26769418	AT1G71000	0.738	0.115245	0.87308	3.3319	1.09592e-05	0.00136838	3.92615	2.37e-06	0.000233862	Chaperone DnaJ-domain superfamily protein
A_84_P825746	NM_118250	AT4G21320	4	11340808	11340867	AT4G21320	3.229	4.14e-09	1.74e-05	3.13714	5.58146e-09	1.14492e-05	3.85682	6.63e-10	1.33e-06	Aldolase-type TIM barrel family protein
A_84_P19231	NM_001124916	AT2G26150	2	11137153	11137212	AT2G26150	1.146	0.000234088	0.0287288	3.13751	1.90858e-08	2.38307e-05	3.82367	2.52e-09	2.58e-06	heat shock transcription factor A2
A_84_P18484	NM_116059	AT3G61940	3	22938371	22938430	AT3G61940	-0.052	0.789554	0.999976	0.150212	0.444896	0.714525	3.81397	8.46e-10	1.41e-06	Cation efflux family protein
A_84_P769350	NM_001125962	AT5G54165	5	21984729	21984788	AT5G54165	0.968	0.0346264	0.554976	3.94902	1.11377e-06	0.000278132	3.75819	1.79e-06	0.000198754	unknown protein; FUNCTIONS IN: molecular_function unknown; INVOLVED IN: biological_process unknown; LOCATED IN: cellular_component unknown; Has 30201 Blast hits to 17322 proteins in 780 species: Archae - 12; Bacteria - 1396; Metazoa - 17338; Fungi - 3422; Plants - 5037; Viruses - 0; Other Eukaryotes - 2996 (source: NCBI BLink).
A_84_P20369	NM_115877	AT3G60140	3	22220636	22220695	AT3G60140	1.652	0.000299314	0.032808	2.90159	2.0926e-06	0.000450777	3.73427	1.79e-07	4.18e-05	Glycosyl hydrolase superfamily protein
A_84_P233899	NM_126076	AT5G66780	5	26664311	26664370	AT5G66780	2.063	6.22e-06	0.00350131	2.20729	3.30138e-06	0.00058165	3.73224	1.87e-08	1.05e-05	unknown protein; Has 1807 Blast hits to 1807 proteins in 277 species: Archae - 0; Bacteria - 0; Metazoa - 736; Fungi - 347; Plants - 385; Viruses - 0; Other Eukaryotes - 339 (source: NCBI BLink).
A_84_P23899	NM_128504	AT2G29500	2	12633299	12633358	AT2G29500	2.984	3.28e-09	1.74e-05	3.62961	4.32132e-10	2.24486e-06	3.6868	3.67e-10	1.28e-06	HSP20-like chaperones superfamily protein
A_84_P19091	NM_100937	AT1G10610	1	3508520	3508579	AT1G10610	-0.256	0.902381	0.999976	0.0348937	0.986667	0.996046	3.58953	0.107159	0.359886	basic helix-loop-helix (bHLH) DNA-binding superfamily protein
A_84_P17787	NM_123126	AT5G37670	5	14969349	14969408	AT5G37670	1.085	0.00219976	0.121486	2.77338	7.79735e-07	0.000226186	3.55399	6.71e-08	2.25e-05	HSP20-like chaperones superfamily protein
A_84_P306860	NM_121107	AT5G10695	5	3378032	3378091	AT5G10695	0.938	0.000205733	0.0261427	3.18785	1.77155e-09	5.65281e-06	3.55193	5.78e-10	1.33e-06	unknown protein; BEST Arabidopsis thaliana protein match is: unknown protein (TAIR:AT5G57123.1); Has 30201 Blast hits to 17322 proteins in 780 species: Archae - 12; Bacteria - 1396; Metazoa - 17338; Fungi - 3422; Plants - 5037; Viruses - 0; Other Eukaryotes - 2996 (source: NCBI BLink).
A_84_P23846	NM_130286	AT2G47180	2	19369133	19369192	AT2G47180	1.688	3.64e-05	0.0104293	2.93204	2.00334e-07	8.88205e-05	3.47799	3.62e-08	1.48e-05	galactinol synthase 1
A_84_P23712	NM_104679	AT1G59860	1	22031856	22031915	AT1G59860	1.61	3.11e-05	0.00970679	3.70116	9.91026e-09	1.67413e-05	3.34121	2.81e-08	1.26e-05	HSP20-like chaperones superfamily protein
A_84_P531425	NM_130187	AT2G46240	2	18989822	18989881	AT2G46240	1.348	0.00043001	0.0428786	3.50636	7.02672e-08	4.69287e-05	3.32603	1.19e-07	3.23e-05	BCL-2-associated athanogene 6
A_84_P15731	NM_118652	AT4G25200	4	12917689	12917748	AT4G25200	2.268	1.86e-05	0.00722821	2.39626	1.13262e-05	0.0014014	3.29738	5.5e-07	9.2e-05	mitochondrion-localized small heat shock protein 23.6
A_84_P15440	NM_100614	AT1G07400	1	2275558	2275617	AT1G07400	1.329	0.000201613	0.0259638	3.48962	2.41546e-08	2.8903e-05	3.2536	4.9e-08	1.76e-05	HSP20-like chaperones superfamily protein
A_84_P182564	NM_118251	AT4G21323	4	11345559	11345618	AT4G21323	0.085	0.617508	0.999976	0.26106	0.141419	0.390132	3.1799	1.28e-09	1.88e-06	Subtilase family protein
A_84_P508664	NM_120096	AT4G39360	4	18303324	18303383	AT4G39360	1.278	0.000330747	0.0357565	3.1672	8.11517e-08	5.13644e-05	3.1696	8.05e-08	2.44e-05	unknown protein; BEST Arabidopsis thaliana protein match is: unknown protein (TAIR:AT2G21780.1); Has 13 Blast hits to 13 proteins in 2 species: Archae - 0; Bacteria - 0; Metazoa - 0; Fungi - 0; Plants - 13; Viruses - 0; Other Eukaryotes - 0 (source: NCBI BLink).
A_84_P556490	NM_118479	AT4G23493	4	12256268	12256327	AT4G23493	1.178	0.000729726	0.0612756	1.56731	7.46334e-05	0.0047467	3.13104	1.14e-07	3.14e-05	unknown protein; Has 30201 Blast hits to 17322 proteins in 780 species: Archae - 12; Bacteria - 1396; Metazoa - 17338; Fungi - 3422; Plants - 5037; Viruses - 0; Other Eukaryotes - 2996 (source: NCBI BLink).
A_84_P22572	NM_124642	AT5G52640	5	21355001	21355060	AT5G52640	1.61	0.00189117	0.111993	2.60117	4.43799e-05	0.00331039	3.1291	8.46e-06	0.00055999	heat shock protein 90.1
A_84_P24073	NM_113795	AT3G28740	3	10788824	10788883	AT3G28740	0.723	0.000675109	0.0580472	2.38091	1.17109e-08	1.74335e-05	3.12703	7.08e-10	1.33e-06	Cytochrome P450 superfamily protein
A_84_P113062	NM_147895	AT5G22140	5	7340336	7340395	AT5G22140	0.728	0.0048743	0.194147	3.29962	8.73676e-09	1.56814e-05	3.12683	1.51e-08	9.76e-06	FAD/NAD(P)-binding oxidoreductase family protein
A_84_P266570	NM_114977	AT3G51180	3	19016095	19016154	AT3G51180	-0.333	0.859873	0.999976	-0.141513	0.94019	0.98147	3.08921	0.122687	0.386033	Zinc finger C-x8-C-x5-C-x3-H type family protein
A_84_P12551	NM_128501	AT2G29470	2	12628685	12628744	AT2G29470	0.108	0.789677	0.999976	2.51594	6.26215e-05	0.00425145	3.07128	1.07e-05	0.000649772	glutathione S-transferase tau 3
A_84_P18218	NM_126204	AT2G01430	2	187942	188001	AT2G01430	0.225	0.385359	0.999976	1.71309	3.14665e-05	0.00264451	3.03543	1.39e-07	3.59e-05	homeobox-leucine zipper protein 17
A_84_P127071	NM_120604	AT5G05220	5	1550860	1550919	AT5G05220	2.451	0.000130383	0.0209181	5.10198	1.46536e-07	7.451e-05	3.01919	2.16e-05	0.00107686	unknown protein; Has 30201 Blast hits to 17322 proteins in 780 species: Archae - 12; Bacteria - 1396; Metazoa - 17338; Fungi - 3422; Plants - 5037; Viruses - 0; Other Eukaryotes - 2996 (source: NCBI BLink).
A_84_P11914	NM_117310	AT4G12400	4	7338874	7338933	AT4G12400	2.46	6.25e-05	0.0139131	2.66581	3.10964e-05	0.00264451	2.98797	1.12e-05	0.000671668	stress-inducible protein, putative
A_84_P162633	NM_101650	AT1G17870	1	6150040	6150099	AT1G17870	1.278	0.00105061	0.0772975	3.45882	1.55456e-07	7.6972e-05	2.91923	8.24e-07	0.000117267	ethylene-dependent gravitropism-deficient and yellow-green-like 3
A_84_P522242	NM_202060	AT1G07985	1	2476052	2476111	AT1G07985	2.11	1.44e-06	0.00136171	2.15533	1.17336e-06	0.00028761	2.87647	6.82e-08	2.25e-05	Expressed protein
A_84_P15745	NM_118951	AT4G28110	4	13968193	13968252	AT4G28110	0.03	0.893701	0.999976	1.96733	2.78646e-06	0.000533477	2.86269	7.1e-08	2.29e-05	myb domain protein 41
A_84_P271340	NM_001161128	AT3G09350	3	2873060	2873119	AT3G09350	0.735	0.00288487	0.143583	2.65088	3.85836e-08	3.46264e-05	2.83681	1.94e-08	1.07e-05	Fes1A
A_84_P190534	NM_105516	AT1G68450	1	25661575	25661634	AT1G68450	0.041	0.897843	0.999976	1.74706	0.000189766	0.00897809	2.83499	2.59e-06	0.000249205	VQ motif-containing protein
A_84_P174401	NM_117784	AT4G16820	4	9469057	9469116	AT4G16820	0.299	0.0666787	0.729572	2.08408	2.94973e-08	3.10872e-05	2.82528	1.31e-09	1.88e-06	alpha/beta-Hydrolases superfamily protein
A_84_P22181	NM_113740	AT3G28210	3	10521128	10521187	AT3G28210	0.643	0.0708658	0.749586	3.37825	5.89619e-07	0.000186287	2.81338	3.42e-06	0.000304171	zinc finger (AN1-like) family protein
A_84_P11731	NM_113358	AT3G24500	3	8919116	8919175	AT3G24500	0.279	0.199289	0.962087	2.55924	1.03523e-07	5.82939e-05	2.781	4.49e-08	1.63e-05	multiprotein bridging factor 1C
A_84_P16314	NM_127824	AT2G22590	2	9594353	9594412	AT2G22590	1.142	6.06e-05	0.0138037	1.92372	4.82909e-07	0.000165097	2.77979	1.21e-08	9.13e-06	UDP-Glycosyltransferase superfamily protein
A_84_P609769	NM_115330	AT3G54730;AT4G04030	[AT3G54730, 3];[AT4G04030, 4]	[AT3G54730, 20260315];[AT4G04030, 1936728]	[AT3G54730, 20260374];[AT4G04030, 1936787]	AT3G54730	-0.721	0.749242	0.999976	-0.671479	0.765928	0.909449	2.76014	0.236211	0.530087	[AT3G54730, BEST Arabidopsis thaliana protein match is: ovate family protein 9 (TAIR:AT4G04030.1); Has 17 Blast hits to 16 proteins in 6 species: Archae - 0; Bacteria - 0; Metazoa - 4; Fungi - 0; Plants - 8; Viruses - 3; Other Eukaryotes - 2 (source: NCBI BLink).];[AT4G04030, ovate family protein 9]
A_84_P229519	NM_128568	AT2G30130	2	12869602	12869661	AT2G30130	-0.156	0.512768	0.999976	1.12038	0.000563365	0.0188563	2.74072	1.84e-07	4.23e-05	Lateral organ boundaries (LOB) domain family protein
A_84_P13988	NM_122455	AT5G25450	5	88573118857368	88576498857650	AT5G25450	0.49	0.057202	0.692429	2.36488	7.45658e-07	0.000220761	2.68676	2.13e-07	4.82e-05	Cytochrome bd ubiquinol oxidase, 14kDa subunit
A_84_P17344	NM_127846	AT2G22810	2	9717845	9717904	AT2G22810	-0.077	0.967458	0.999976	-0.0940357	0.960404	0.98796	2.63986	0.182339	0.467811	1-aminocyclopropane-1-carboxylate synthase 4
A_84_P831206	NM_106297	AT1G76470	1	28690760	28690819	AT1G76470	1.42	0.00175131	0.107466	1.85683	0.000237375	0.0104235	2.62061	1.23e-05	0.000715391	NAD(P)-binding Rossmann-fold superfamily protein
A_84_P752754	NM_001036150	AT1G64195	1	23827716	23827775	AT1G64195	-0.507	0.0165157	0.385609	1.4776	5.91184e-06	0.000863346	2.61349	2.22e-08	1.16e-05	Defensin-like (DEFL) family protein
A_84_P511454	NM_123723	AT5G43570	5	17507324	17507383	AT5G43570	0.969	0.00254508	0.133375	1.97215	8.30955e-06	0.00108965	2.58933	6.25e-07	9.92e-05	Serine protease inhibitor, potato inhibitor I-type family protein
A_84_P547965	NM_101075	AT1G12030	1	4064841	4064900	AT1G12030	-0.069	0.791865	0.999976	-0.201659	0.446602	0.716042	2.58376	8.77e-07	0.000123625	Protein of unknown function (DUF506)
A_84_P18032	NM_104282	AT1G54050	1	20179590	20179649	AT1G54050	1.43	5.25e-05	0.0128942	3.27956	1.8741e-08	2.38307e-05	2.55978	2.26e-07	5.02e-05	HSP20-like chaperones superfamily protein
A_84_P14664	NM_115176	AT3G53160	3	19702505	19702564	AT3G53160	0.296	0.165518	0.94163	1.83007	2.1653e-06	0.000450777	2.55701	8.17e-08	2.44e-05	UDP-glucosyl transferase 73C7
A_84_P560703	NM_111595	AT3G07150	3	2263912	2263971	AT3G07150	1.024	0.0011409	0.0814411	1.47656	6.34887e-05	0.00430016	2.55504	3.91e-07	7.25e-05	unknown protein; Has 19 Blast hits to 19 proteins in 8 species: Archae - 0; Bacteria - 0; Metazoa - 0; Fungi - 0; Plants - 19; Viruses - 0; Other Eukaryotes - 0 (source: NCBI BLink).
A_84_P139159	NM_103983	AT1G51040	1	1892120318921220	1892132318921360	AT1G51040	0.005	0.997096	0.999976	0.315065	0.814507	0.931683	2.55369	0.0781449	0.303406	Protein kinase superfamily protein
A_84_P10708	NM_129390	AT2G38340	2	16067470	16067529	AT2G38340	0.792	0.0131271	0.339403	2.45728	2.1427e-06	0.000450777	2.5503	1.5e-06	0.00017463	Integrase-type DNA-binding superfamily protein
A_84_P15185	NM_102128	AT1G22810	1	8074537	8074596	AT1G22810	0.438	0.176407	0.951719	1.89187	7.27102e-05	0.00467135	2.53799	5.24e-06	0.000401274	Integrase-type DNA-binding superfamily protein
A_84_P14441	NM_128500	AT2G29460	2	12626708	12626767	AT2G29460	0.634	0.0342763	0.553004	1.7354	4.31199e-05	0.00325873	2.52946	1.34e-06	0.000165097	glutathione S-transferase tau 4
A_84_P815428	NM_125821	AT5G64250	5	25698019	25698078	AT5G64250	0.401	0.00791582	0.25571	2.04581	6.07458e-09	1.163e-05	2.51665	7.17e-10	1.33e-06	Aldolase-type TIM barrel family protein
A_84_P23544	NM_125364	AT5G59720	5	24062998	24063057	AT5G59720	3.788	5.87e-08	0.000114775	4.04384	3.031e-08	3.10872e-05	2.50704	3.32e-06	0.000299478	heat shock protein 18.2
A_84_P11606	NM_128502	AT2G29480	2	12630407	12630466	AT2G29480	0.454	0.0902808	0.813177	1.82965	1.45551e-05	0.00163278	2.50499	7.56e-07	0.000112205	glutathione S-transferase tau 2
A_84_P20728	NM_125871	AT5G64750	5	25893565	25893624	AT5G64750	1.232	9.98e-05	0.0183104	2.08087	8.33197e-07	0.000236908	2.49479	1.4e-07	3.59e-05	Integrase-type DNA-binding superfamily protein
A_84_P13519	NM_127875	AT2G23110	2	9840635	9840694	AT2G23110	1.355	0.000842016	0.0670177	1.45948	0.000483752	0.0170459	2.48937	4.94e-06	0.00039304	Late embryogenesis abundant protein, group 6
A_84_P610364	NM_105908	AT1G72490	1	27289868	27289927	AT1G72490	0.127	0.409432	0.999976	0.910203	8.46356e-05	0.00521581	2.47622	5.79e-09	5.19e-06	unknown protein; BEST Arabidopsis thaliana protein match is: unknown protein (TAIR:AT1G17400.1); Has 75 Blast hits to 75 proteins in 21 species: Archae - 0; Bacteria - 0; Metazoa - 3; Fungi - 4; Plants - 58; Viruses - 0; Other Eukaryotes - 10 (source: NCBI BLink).
A_84_P14417	NM_127616	AT2G20560	2	8848430	8848489	AT2G20560	0.835	0.027067	0.496683	1.88988	0.000137869	0.0072515	2.44718	1.46e-05	0.000822164	DNAJ heat shock family protein
A_84_P158205	NM_102096	AT1G22470	1	7932926	7932985	AT1G22470	0.573	0.0363477	0.565853	1.76442	1.72322e-05	0.00185346	2.44231	8.14e-07	0.000116941	unknown protein; BEST Arabidopsis thaliana protein match is: unknown protein (TAIR:AT1G72240.1); Has 1693 Blast hits to 236 proteins in 54 species: Archae - 0; Bacteria - 8; Metazoa - 451; Fungi - 116; Plants - 94; Viruses - 2; Other Eukaryotes - 1022 (source: NCBI BLink).
A_84_P21501	NM_120623	AT5G05410	5	1603579	1603638	AT5G05410	0.633	0.0143454	0.354536	2.20184	8.47364e-07	0.000237717	2.42209	3.34e-07	6.56e-05	DRE-binding protein 2A
A_84_P17828	NM_124233	AT5G48570	5	1969076819690790	1969089619690920	AT5G48570	1.052	0.0183577	0.409313	2.5231	4.17163e-05	0.00318558	2.39344	6.58e-05	0.00248385	FKBP-type peptidyl-prolyl cis-trans isomerase family protein
A_84_P816631	NM_179633	AT2G17500	2	76075687607611	76077237607738	AT2G17500	1.162	6.24e-05	0.0139131	3.06661	5.49917e-09	1.14492e-05	2.38829	6.97e-08	2.27e-05	Auxin efflux carrier family protein
A_84_P17929	NM_104537	AT1G56600	1	21209145	21209204	AT1G56600	0.527	0.0709445	0.74959	0.99772	0.00315277	0.0559329	2.37595	2.6e-06	0.000249223	galactinol synthase 2
A_84_P125591	NM_118303	AT4G21830	4	11585245	11585304	AT4G21830	-0.312	0.166764	0.9439	1.07252	0.000382185	0.014366	2.37365	3.01e-07	6.08e-05	methionine sulfoxide reductase B7
A_84_P570015	NM_148144	AT5G57123	5	23127037	23127096	AT5G57123	0.755	0.0116977	0.316651	3.37281	4.79356e-08	3.88386e-05	2.37157	1.54e-06	0.000178114	unknown protein; BEST Arabidopsis thaliana protein match is: unknown protein (TAIR:AT4G29905.1); Has 30201 Blast hits to 17322 proteins in 780 species: Archae - 12; Bacteria - 1396; Metazoa - 17338; Fungi - 3422; Plants - 5037; Viruses - 0; Other Eukaryotes - 2996 (source: NCBI BLink).
A_84_P18401	NM_112093	AT3G12580	3	3991602	3991661	AT3G12580	1.393	0.000129857	0.0209181	2.76581	2.331e-07	9.87292e-05	2.36572	1.07e-06	0.000144692	heat shock protein 70
A_84_P16173	NM_102616	AT1G28480	1	10013634	10013693	AT1G28480	-0.453	0.156	0.932301	1.96659	4.45522e-05	0.00331464	2.35515	8.86e-06	0.000576647	Thioredoxin superfamily protein
A_84_P768200	EG511339	AT5G41663	5	16660472	16660531	AT5G41663	0.826	0.00835369	0.263342	1.19363	0.000748942	0.0225944	2.35455	2.17e-06	0.000220861	MIR319/MIR319B; miRNA
A_84_P16843	NM_123162	AT5G38030	5	15172228	15172287	AT5G38030	-0.298	0.860001	0.999976	-0.139371	0.934265	0.979814	2.32192	0.188021	0.475138	MATE efflux family protein
A_84_P17676	NM_119960	AT4G37990	4	17857199	17857258	AT4G37990	0.616	0.177298	0.951719	1.75068	0.00186611	0.040385	2.28867	0.000255821	0.00654782	elicitor-activated gene 3-2
A_84_P601029	NM_119731	AT4G35660	4	16913584	16913643	AT4G35660	0.085	0.645045	0.999976	1.22386	3.43165e-05	0.00278391	2.28216	9.23e-08	2.63e-05	Arabidopsis protein of unknown function (DUF241)
A_84_P10874	NM_114957	AT3G50970	3	18941327	18941386	AT3G50970	1.827	4.83e-05	0.0123924	2.80834	9.1294e-07	0.000245026	2.26883	6.91e-06	0.000485021	dehydrin family protein
A_84_P12315	NM_105141	AT1G64660	1	24030476	24030535	AT1G64660	1.387	0.000641338	0.056324	1.2778	0.0011662	0.0305296	2.26303	1.05e-05	0.000644229	methionine gamma-lyase
A_84_P839331	NM_001124784	AT2G03360	2	1022479	1022538	AT2G03360	0.616	0.010884	0.307315	1.84241	2.16614e-06	0.000450777	2.25928	2.99e-07	6.08e-05	Glycosyltransferase family 61 protein
A_84_P13077	NM_123603	AT5G42380	5	16942761	16942820	AT5G42380	0.29	0.099081	0.845992	2.86716	2.87683e-09	7.51063e-06	2.2553	3.34e-08	1.43e-05	calmodulin like 37
A_84_P532079	NM_103644	AT1G47510	1	17435777	17435836	AT1G47510	0.018	0.95371	0.999976	1.86433	7.53174e-05	0.00477476	2.23948	1.5e-05	0.000834823	inositol polyphosphate 5-phosphatase 11
A_84_P288904	NM_114817	AT3G49570	3	18372832	18372891	AT3G49570	-0.569	0.00276376	0.139735	1.10946	1.3905e-05	0.00157214	2.2206	1.63e-08	9.95e-06	response to low sulfur 3
A_84_P112892	NM_113047	AT3G21520	3	7582592	7582651	AT3G21520	0.655	0.0925629	0.824344	1.79983	0.000399279	0.0148146	2.21644	7.32e-05	0.00263939	DUF679 domain membrane protein 1
A_84_P21294	NM_115367	AT3G55090	3	20416353	20416412	AT3G55090	-0.727	0.0261085	0.490376	1.63984	0.000131715	0.00701779	2.21101	9.62e-06	0.000608146	ABC-2 type transporter family protein
A_84_P200884	NM_001036800	AT5G13750	5	4441227	4441286	AT5G13750	0.438	0.066537	0.729572	1.95967	2.33561e-06	0.000475142	2.20678	7.45e-07	0.000112033	zinc induced facilitator-like 1
A_84_P820040	NM_128213	AT2G26560	2	11294497	11294556	AT2G26560	-0.26	0.126326	0.888557	0.384874	0.0328871	0.192113	2.17403	3.94e-08	1.57e-05	phospholipase A 2A
A_84_P835549	TA52094_3702	AT3G17110	3	5838009	5838068	AT3G17110	0.972	0.00369893	0.164947	1.02391	0.00264482	0.0507373	2.17267	5.96e-06	0.000436704	pseudogene, glycine-rich protein
A_84_P16617	NM_105628	AT1G69600	1	26183098	26183157	AT1G69600	2.12	3.09e-07	0.000402865	1.79991	1.51801e-06	0.000351565	2.16444	2.52e-07	5.51e-05	zinc finger homeodomain 1
A_84_P756013	NM_128497	AT2G29430	2	12619895	12619954	AT2G29430	0.34	0.157297	0.933895	2.65355	1.81768e-07	8.83517e-05	2.14471	1.46e-06	0.000170028	Family of unknown function (DUF572)
A_84_P751150	NM_100104	AT1G02230	1	435246	435305	AT1G02230	0.484	0.177893	0.951819	1.3851	0.00180319	0.0396206	2.14187	6.1e-05	0.00235329	NAC domain containing protein 4
A_84_P562774	NM_121272	AT5G12340	5	3992950	3993009	AT5G12340	0.11	0.70144	0.999976	2.06898	1.63625e-05	0.0017935	2.122	1.3e-05	0.000748732	unknown protein; BEST Arabidopsis thaliana protein match is: unknown protein (TAIR:AT1G28190.1); Has 30201 Blast hits to 17322 proteins in 780 species: Archae - 12; Bacteria - 1396; Metazoa - 17338; Fungi - 3422; Plants - 5037; Viruses - 0; Other Eukaryotes - 2996 (source: NCBI BLink).
A_84_P595747	NM_121393	AT5G13900	5	4481316	4481375	AT5G13900	-0.707	0.0585661	0.699489	2.34983	2.60805e-05	0.00235243	2.10503	6.81e-05	0.00252861	Bifunctional inhibitor/lipid-transfer protein/seed storage 2S albumin superfamily protein
A_84_P575704	NM_128053	AT2G24950	2	10615336	10615395	AT2G24950	0.045	0.973456	0.999976	0.0911906	0.946068	0.982726	2.09403	0.141049	0.41379	Protein of Unknown Function (DUF239)
A_84_P501581	NM_120690	AT5G06080	5	1830828	1830887	AT5G06080	2.025	8.01e-06	0.00434065	1.67835	4.33156e-05	0.00326493	2.08838	6.03e-06	0.000438595	LOB domain-containing protein 33
A_84_P23007	NP456148	AT2G07740	2	3570367	3570426	AT2G07740	0.065	0.961701	0.999976	0.0032113	0.998111	0.999259	2.07541	0.146563	0.421785	transposable element gene
A_84_P19976	NM_104776	AT1G60960	1	22445470	22445529	AT1G60960	-0.172	0.22448	0.975509	0.871677	4.94894e-05	0.00357994	2.06539	1.25e-08	9.22e-06	iron regulated transporter 3
A_84_P16132	NM_100716	AT1G08430	1	2660886	2660945	AT1G08430	-0.195	0.272714	0.992373	1.67405	1.07163e-06	0.000269957	2.06077	1.39e-07	3.59e-05	aluminum-activated malate transporter 1
A_84_P17526	NM_115743	AT3G58810	3	21751779	21751838	AT3G58810	0.045	0.877216	0.999976	1.46078	0.000356018	0.0136686	2.05406	2.02e-05	0.00102895	metal tolerance protein A2
A_84_P765722	NM_001160759	AT4G14301	4	8234113	8234172	AT4G14301	-0.016	0.990312	0.999976	0.176667	0.893379	0.963572	2.03865	0.142485	0.415884	unknown protein; FUNCTIONS IN: molecular_function unknown; INVOLVED IN: biological_process unknown; LOCATED IN: endomembrane system; BEST Arabidopsis thaliana protein match is: unknown protein (TAIR:AT3G23450.1); Has 101 Blast hits to 93 proteins in 34 species: Archae - 0; Bacteria - 27; Metazoa - 16; Fungi - 5; Plants - 34; Viruses - 3; Other Eukaryotes - 16 (source: NCBI BLink).
A_84_P22914	NM_127109	AT2G15490	2	67627206762731	67629266762973	AT2G15490	0.315	0.127252	0.889252	1.92333	9.09536e-07	0.000245026	2.03728	5.19e-07	9.06e-05	UDP-glycosyltransferase 73B4
A_84_P22453	NM_100533	AT1G06540	1	2002909	2002968	AT1G06540	0.127	0.459851	0.999976	0.308095	0.0913507	0.313205	2.03237	1.35e-07	3.56e-05	unknown protein; BEST Arabidopsis thaliana protein match is: unknown protein (TAIR:AT2G30930.1); Has 16 Blast hits to 16 proteins in 3 species: Archae - 0; Bacteria - 0; Metazoa - 0; Fungi - 0; Plants - 16; Viruses - 0; Other Eukaryotes - 0 (source: NCBI BLink).
A_84_P17466	NM_114384	AT3G45150	3	16531573	16531632	AT3G45150	-0.019	0.988459	0.999976	-0.058857	0.963776	0.988897	2.03166	0.137802	0.408608	TCP domain protein 16
A_84_P19838	NM_101411	AT1G15415	1	5300954	5301013	AT1G15415	0.16	0.626058	0.999976	1.7869	0.00018393	0.00877424	2.02535	6.46e-05	0.0024506	The protein encoded by this gene was identified as a part of pollen proteome by mass spec analysis. It has weak homology to LEA (late embryo abundant) proteins. Encodes protein phosphatase 2A (PP2A) B'gamma subunit. Targeted to nucleus and cytosol.
A_84_P13454	NM_127140	AT2G15780	2	6873735	6873794	AT2G15780	0.822	0.072106	0.752335	0.964344	0.0397037	0.21066	2.02384	0.000508892	0.0107843	Cupredoxin superfamily protein
A_84_P837371	NM_202120	AT1G17285	1	59210825921112	59212185921246	AT1G17285	-0.25	0.364067	0.999976	1.32849	0.00041934	0.0153214	1.99297	1.36e-05	0.000776279	unknown protein; FUNCTIONS IN: molecular_function unknown; INVOLVED IN: biological_process unknown; LOCATED IN: endomembrane system; BEST Arabidopsis thaliana protein match is: unknown protein (TAIR:AT1G17300.1); Has 35333 Blast hits to 34131 proteins in 2444 species: Archae - 798; Bacteria - 22429; Metazoa - 974; Fungi - 991; Plants - 531; Viruses - 0; Other Eukaryotes - 9610 (source: NCBI BLink…
A_84_P828877	NM_106391	AT1G77410	1	29089031	29089090	AT1G77410	0.683	0.00905512	0.274749	1.15642	0.000247619	0.0107095	1.99179	2.01e-06	0.000212836	beta-galactosidase 16
A_84_P595141	NM_102753	AT1G30135	1	10596966	10597025	AT1G30135	0.005	0.986135	0.999976	1.3723	0.000761177	0.0228656	1.98623	3.78e-05	0.00163667	jasmonate-zim-domain protein 8
A_84_P16963	NM_121702	AT5G16960	5	5574672	5574731	AT5G16960	-0.408	0.222931	0.97441	1.20728	0.00297555	0.054152	1.98303	6.92e-05	0.00255806	Zinc-binding dehydrogenase family protein
A_84_P552447	NM_103547	AT1G44414	1	16848023	16848082	AT1G44414	1.779	0.000152516	0.0224614	1.70913	0.000211655	0.00976738	1.98022	6.21e-05	0.00237713	unknown protein; Has 29 Blast hits to 29 proteins in 12 species: Archae - 0; Bacteria - 4; Metazoa - 0; Fungi - 0; Plants - 25; Viruses - 0; Other Eukaryotes - 0 (source: NCBI BLink).
A_84_P21177	NM_001084701	AT3G17611	3	6026068	6026127	AT3G17611	0.275	0.0558712	0.685972	1.07466	5.241e-06	0.000810259	1.95346	1.47e-08	9.76e-06	RHOMBOID-like protein 14
A_84_P10688	NM_001198184	AT1G30070	1	1054686610546890	1054699110547020	AT1G30070	0.426	0.0657528	0.725403	1.17642	0.000166958	0.00822419	1.94497	1.86e-06	0.000201979	SGS domain-containing protein
A_84_P19609	NM_120621	AT5G05390	5	1596925	1596984	AT5G05390	0.144	0.448252	0.999976	0.88045	0.00061074	0.0197736	1.94302	5.64e-07	9.36e-05	laccase 12
A_84_P162443	NM_125847	AT5G64510	5	25786089	25786148	AT5G64510	0.201	0.339364	0.999976	1.40711	2.76461e-05	0.00244289	1.93792	1.42e-06	0.0001684	unknown protein; FUNCTIONS IN: molecular_function unknown; INVOLVED IN: biological_process unknown; LOCATED IN: endomembrane system; EXPRESSED IN: 17 plant structures; EXPRESSED DURING: 10 growth stages; Has 35333 Blast hits to 34131 proteins in 2444 species: Archae - 798; Bacteria - 22429; Metazoa - 974; Fungi - 991; Plants - 531; Viruses - 0; Other Eukaryotes - 9610 (source: NCBI BLink).
A_84_P566998	NM_114814	AT3G49540	3	18366419	18366478	AT3G49540	0.057	0.832242	0.999976	3.36064	9.0396e-08	5.40832e-05	1.92153	1.9e-05	0.000986357	unknown protein; FUNCTIONS IN: molecular_function unknown; INVOLVED IN: N-terminal protein myristoylation; LOCATED IN: cellular_component unknown; Has 9244 Blast hits to 5308 proteins in 962 species: Archae - 18; Bacteria - 2665; Metazoa - 1953; Fungi - 964; Plants - 333; Viruses - 74; Other Eukaryotes - 3237 (source: NCBI BLink).
A_84_P751734	A_84_P751734	AT1G58130	1	21523336	21523395	AT1G58130	0.892	0.175667	0.951398	1.15992	0.0868365	0.304931	1.91644	0.0102039	0.0881307	pseudogene, putative heat shock transcription factor HSF30
A_84_P517162	NM_201761	AT2G20630	2	8896917	8896976	AT2G20630	-0.024	0.949363	0.999976	0.94821	0.0284261	0.178664	1.91362	0.000376227	0.0087415	PP2C induced by AVRRPM1
A_84_P11446	NM_101421	AT1G15520	1	5332019	5332078	AT1G15520	-0.255	0.187943	0.957699	1.86525	7.54642e-07	0.000221141	1.90957	6e-07	9.69e-05	pleiotropic drug resistance 12
A_84_P21852	NM_106482	AT1G78340	1	29473069	29473128	AT1G78340	-0.351	0.215442	0.971097	1.74781	4.82182e-05	0.00351454	1.90807	2.23e-05	0.00110446	glutathione S-transferase TAU 22
A_84_P309203	NM_106256	AT1G76070	1	28547548	28547607	AT1G76070	0.094	0.720639	0.999976	1.7528	3.3982e-05	0.00278355	1.90779	1.6e-05	0.000873111	unknown protein; FUNCTIONS IN: molecular_function unknown; INVOLVED IN: biological_process unknown; LOCATED IN: plasma membrane; EXPRESSED IN: 8 plant structures; EXPRESSED DURING: LP.04 four leaves visible, 4 anthesis, petal differentiation and expansion stage; BEST Arabidopsis thaliana protein match is: unknown protein (TAIR:AT1G20310.1); Has 66 Blast hits to 66 proteins in 15 species: Archae -…
A_84_P23724	NM_101579	AT1G17180	1	5872890	5872949	AT1G17180	-0.556	0.103527	0.851724	1.53381	0.000513434	0.0177008	1.90019	9.18e-05	0.00307666	glutathione S-transferase TAU 25
A_84_P23179	NM_115220	AT3G53600	3	19875943	19876002	AT3G53600	-0.212	0.549929	0.999976	2.02167	0.000118819	0.00652439	1.89883	0.000198794	0.0054475	C2H2-type zinc finger family protein
A_84_P534291	NM_116998	AT4G09300	4	5900792	5900851	AT4G09300	-0.134	0.536694	0.999976	1.04303	0.000481351	0.0169821	1.89263	2.74e-06	0.000260977	LisH and RanBPM domains containing protein
A_84_P205068	NM_001123830	AT1G17744	1	6100989	6101048	AT1G17744	0.167	0.574353	0.999976	1.34397	0.000745962	0.0225738	1.87809	5.02e-05	0.00203543	unknown protein; FUNCTIONS IN: molecular_function unknown; INVOLVED IN: biological_process unknown; LOCATED IN: cellular_component unknown; EXPRESSED IN: stem; Has 30201 Blast hits to 17322 proteins in 780 species: Archae - 12; Bacteria - 1396; Metazoa - 17338; Fungi - 3422; Plants - 5037; Viruses - 0; Other Eukaryotes - 2996 (source: NCBI BLink).
A_84_P247425	NM_116738	AT4G04990	4	2556972	2557031	AT4G04990	0.667	0.0153329	0.368388	1.25801	0.000231466	0.0102626	1.87729	7.15e-06	0.000492049	Protein of unknown function (DUF761)
A_84_P15488	NM_111704	AT3G08700	3	2643486	2643545	AT3G08700	-0.171	0.397807	0.999976	0.796095	0.00189123	0.0406834	1.86768	1.44e-06	0.000169024	ubiquitin-conjugating enzyme 12
A_84_P861998	NM_001036054	AT1G32790	1	11874705	11874764	AT1G32790	0.242	0.148122	0.92093	1.244	7.92807e-06	0.00105407	1.86508	1.61e-07	3.97e-05	CTC-interacting domain 11
A_84_P14585	NM_001035636	AT3G16800	3	5722848	5722907	AT3G16800	0.33	0.226983	0.978022	1.29111	0.000435812	0.0157827	1.85947	2.05e-05	0.00104082	Protein phosphatase 2C family protein
A_84_P18321	NM_104225	AT1G53470	1	19961471	19961530	AT1G53470	0.981	0.000526815	0.0496035	1.23244	8.39771e-05	0.00519753	1.853	2.1e-06	0.000217832	mechanosensitive channel of small conductance-like 4
A_84_P860726	R65132	AT3G22231	3	7846029	7846075	AT3G22231	-1.563	0.279942	0.995919	-0.895987	0.527982	0.776573	1.85074	0.205815	0.494859	pathogen and circadian controlled 1
A_84_P11407	NM_100717	AT1G08440	1	2665268	2665327	AT1G08440	0.074	0.55517	0.999976	0.0524308	0.674847	0.864264	1.84741	1.53e-08	9.76e-06	Aluminium activated malate transporter family protein
A_84_P139169	NM_105449	AT1G67810	1	25427179	25427238	AT1G67810	0.281	0.211749	0.967074	1.43755	3.59353e-05	0.00288266	1.84423	3.71e-06	0.000323161	sulfur E2
A_84_P10753	NM_111517	AT3G06420	3	1955227	1955286	AT3G06420	0.252	0.279175	0.99545	0.997748	0.000967935	0.0268571	1.83418	5.86e-06	0.000433612	Ubiquitin-like superfamily protein
A_84_P568372	NM_102146	AT1G22985	1	8135359	8135418	AT1G22985	0.246	0.283914	0.997668	1.86168	4.49691e-06	0.000725518	1.83375	5.18e-06	0.000400947	Integrase-type DNA-binding superfamily protein
A_84_P581112	NM_129778	AT2G42150	2	17574396	17574455	AT2G42150	0.555	0.032733	0.54274	0.615181	0.0205459	0.15446	1.81601	7.92e-06	0.00053271	DNA-binding bromodomain-containing protein
A_84_P532443	NM_114671	AT3G48020	3	17724847	17724906	AT3G48020	0.414	0.159694	0.935428	1.33562	0.000539226	0.0183853	1.81408	4.41e-05	0.00184384	unknown protein; FUNCTIONS IN: molecular_function unknown; INVOLVED IN: biological_process unknown; LOCATED IN: chloroplast; EXPRESSED IN: 11 plant structures; EXPRESSED DURING: LP.04 four leaves visible, 4 anthesis; BEST Arabidopsis thaliana protein match is: unknown protein (TAIR:AT5G62865.1); Has 82 Blast hits to 82 proteins in 12 species: Archae - 0; Bacteria - 0; Metazoa - 0; Fungi - 0; Plan…
A_84_P20922	NM_104777	AT1G60970	1	22448229	22448288	AT1G60970	0.223	0.168779	0.946124	0.538766	0.00468877	0.0695383	1.80732	1.71e-07	4.07e-05	SNARE-like superfamily protein
A_84_P145509	NM_114944	AT3G50840	3	18896223	18896282	AT3G50840	0.735	0.0348347	0.557006	2.31579	1.28154e-05	0.00150217	1.80685	0.000112171	0.00357924	Phototropic-responsive NPH3 family protein
A_84_P11248	NM_125312	AT5G59220	5	23894827	23894886	AT5G59220	0.55	0.0226956	0.458349	1.48749	2.1285e-05	0.00207207	1.8055	3.58e-06	0.000317751	highly ABA-induced PP2C gene 1
A_84_P109472	NM_130344	AT2G47770	2	19569299	19569358	AT2G47770	2.098	3.28e-05	0.00990235	1.90077	7.70871e-05	0.00487618	1.80381	0.000119733	0.00374418	TSPO(outer membrane tryptophan-rich sensory protein)-related
A_84_P17125	NM_100972	AT1G10970	1	3665239	3665298	AT1G10970	-0.058	0.66596	0.999976	-0.151841	0.27343	0.551295	1.80324	4.34e-08	1.63e-05	zinc transporter 4 precursor
A_84_P213008	NM_101222	AT1G13520	1	4632005	4632064	AT1G13520	0.031	0.888608	0.999976	1.57069	1.96815e-05	0.00202586	1.79167	5.91e-06	0.000436171	Protein of unknown function (DUF1262)
A_84_P840120	NM_116164	AT3G62990	3	23283105	23283164	AT3G62990	1.303	0.00119656	0.0840168	2.17532	1.8594e-05	0.00196317	1.79081	0.00010103	0.00329268	unknown protein; FUNCTIONS IN: molecular_function unknown; INVOLVED IN: biological_process unknown; LOCATED IN: endomembrane system; BEST Arabidopsis thaliana protein match is: unknown protein (TAIR:AT2G47950.1); Has 22 Blast hits to 22 proteins in 5 species: Archae - 0; Bacteria - 0; Metazoa - 0; Fungi - 0; Plants - 22; Viruses - 0; Other Eukaryotes - 0 (source: NCBI BLink).
A_84_P591181	NM_117888	AT4G17785	4	9882122	9882181	AT4G17785	-0.281	0.116954	0.876611	1.93893	2.01035e-07	8.88205e-05	1.7839	4.57e-07	8.26e-05	myb domain protein 39
A_84_P10316	NM_125595	AT5G62020	5	24917121	24917180	AT5G62020	0.418	0.0212774	0.442466	1.38197	2.95664e-06	0.000554416	1.78343	2.5e-07	5.51e-05	heat shock transcription factor B2A
A_84_P17974	NM_104935	AT1G62570	1	23171716	23171775	AT1G62570	1.228	7.46e-07	0.000824291	1.57236	6.44603e-08	4.51505e-05	1.77733	1.87e-08	1.05e-05	flavin-monooxygenase glucosinolate S-oxygenase 4
A_84_P604788	NM_125343	AT5G59510	5	23990429	23990488	AT5G59510	-0.34	0.266504	0.992234	1.38944	0.000612624	0.0197999	1.77602	8.59e-05	0.00294266	ROTUNDIFOLIA like 5
A_84_P10269	NM_102704	AT1G29640	1	10356225	10356284	AT1G29640	0.446	0.104105	0.851724	1.71282	3.40477e-05	0.00278355	1.76673	2.59e-05	0.00123289	Protein of unknown function, DUF584
A_84_P11975	NM_119192	AT4G30460	4	14889640	14889699	AT4G30460	0.21	0.371502	0.999976	0.85718	0.00304678	0.0548573	1.75911	9.92e-06	0.000615432	glycine-rich protein
A_84_P18908	NM_103095	AT1G33760	1	12238396	12238455	AT1G33760	0.958	0.00275925	0.139735	1.11456	0.000970229	0.0268737	1.75315	2.43e-05	0.00117986	Integrase-type DNA-binding superfamily protein
A_84_P761897	NM_001084720	AT3G19615	3	6815174	6815233	AT3G19615	0.212	0.447602	0.999976	1.91301	2.33673e-05	0.00219301	1.75284	5.04e-05	0.00204152	unknown protein; FUNCTIONS IN: molecular_function unknown; INVOLVED IN: biological_process unknown; LOCATED IN: cellular_component unknown; Has 10 Blast hits to 10 proteins in 5 species: Archae - 0; Bacteria - 0; Metazoa - 0; Fungi - 0; Plants - 10; Viruses - 0; Other Eukaryotes - 0 (source: NCBI BLink).
A_84_P573065	NM_128381	AT2G28210	2	1203200412032020	1203213212032160	AT2G28210	-0.305	0.185739	0.957034	1.9782	2.28146e-06	0.000467992	1.75022	7.2e-06	0.000493561	alpha carbonic anhydrase 2
A_84_P10887	NM_115242	AT3G53820	3	19939042	19939101	AT3G53820	0.416	0.146585	0.920122	1.12421	0.00152168	0.0358442	1.73926	4.91e-05	0.00200339	C2H2 and C2HC zinc fingers superfamily protein
A_84_P20560	NM_001085069	AT5G06839	5	2126068	2126127	AT5G06839	0.214	0.275162	0.992442	0.980991	0.000298896	0.0121894	1.73669	1.94e-06	0.000207562	bZIP transcription factor family protein
A_84_P765109	DR378947	AT4G36052	4	17053342	17053401	AT4G36052	0.532	0.0344988	0.5544	3.41278	1.21412e-08	1.74335e-05	1.73381	9.18e-06	0.000589523	other RNA
A_84_P10508	NM_100983	AT1G11100	1	3703953	3704012	AT1G11100	0.436	0.110078	0.863248	0.21211	0.414956	0.688271	1.72989	3.03e-05	0.00138093	SNF2 domain-containing protein / helicase domain-containing protein / zinc finger protein-related
A_84_P594516	NM_130240	AT2G46740	2	19205644	19205703	AT2G46740	0.497	0.0301784	0.523032	0.754002	0.00317604	0.0559329	1.72757	3.79e-06	0.000325481	D-arabinono-1,4-lactone oxidase family protein
A_84_P11516	NM_101889	AT1G20380	1	7064836	7064895	AT1G20380	-0.28	0.165279	0.94163	-0.43827	0.0403414	0.212452	1.72649	2.21e-06	0.000222193	Prolyl oligopeptidase family protein
A_84_P815000	NM_117193	AT4G11220	4	6837973	6838032	AT4G11220	0.747	0.000617359	0.0554041	1.40025	2.73657e-06	0.000529933	1.72326	3.68e-07	6.96e-05	VIRB2-interacting protein 2
A_84_P16342	NM_128186	AT2G26290	2	11192264	11192323	AT2G26290	0.148	0.46909	0.999976	1.11669	0.000169174	0.00827655	1.72027	3.7e-06	0.000323161	root-specific kinase 1
A_84_P175491	NM_203252	AT5G62520	5	25099342	25099401	AT5G62520	0.248	0.253122	0.989891	1.95608	1.58347e-06	0.000360906	1.71874	5.38e-06	0.00040789	similar to RCD one 5
A_84_P141659	NM_116366	AT4G01360	4	566114	566173	AT4G01360	0.443	0.179913	0.952458	1.45866	0.00069148	0.0215613	1.71571	0.000195521	0.00540196	unknown protein; BEST Arabidopsis thaliana protein match is: Protein of unknown function (DUF793) (TAIR:AT1G01550.2); Has 99 Blast hits to 99 proteins in 25 species: Archae - 0; Bacteria - 10; Metazoa - 0; Fungi - 0; Plants - 89; Viruses - 0; Other Eukaryotes - 0 (source: NCBI BLink).
A_84_P11431	NM_101578	AT1G17170	1	5870617	5870676	AT1G17170	0.197	0.382388	0.999976	1.73715	7.86385e-06	0.00105039	1.71274	8.96e-06	0.000580758	glutathione S-transferase TAU 24
A_84_P14274	NM_202280	AT1G52690	1	19620522	19620581	AT1G52690	0.696	0.104125	0.851724	0.667274	0.117269	0.35626	1.70608	0.0012379	0.0204781	Late embryogenesis abundant protein (LEA) family protein
A_84_P21703	NM_121311	AT5G13080	5	4149951	4150010	AT5G13080	-0.113	0.749789	0.999976	1.33447	0.00274465	0.0517876	1.70471	0.000481152	0.0104212	WRKY DNA-binding protein 75
A_84_P194544	NM_124347	AT5G49690	5	20189969	20190028	AT5G49690	0.266	0.449291	0.999976	1.06077	0.00986632	0.106068	1.70147	0.000428102	0.00958242	UDP-Glycosyltransferase superfamily protein
A_84_P799589	NM_001161101	AT2G43500	2	18063446	18063505	AT2G43500	0.7	0.00310102	0.149672	2.44502	5.91667e-08	4.47145e-05	1.68802	2.25e-06	0.000223975	Plant regulator RWP-RK family protein
A_84_P521515	NM_105783	AT1G71140	1	26826457	26826516	AT1G71140	0.682	0.00212419	0.118913	1.40686	5.71653e-06	0.000855038	1.67717	1.08e-06	0.000144692	MATE efflux family protein
A_84_P519441	NM_124311	AT5G49340	5	20007586	20007645	AT5G49340	-0.14	0.672544	0.999976	0.28703	0.391183	0.666952	1.67049	0.000329729	0.00793727	TRICHOME BIREFRINGENCE-LIKE 4
A_84_P23164	NM_114886	AT3G50260	3	18635082	18635141	AT3G50260	0.066	0.748296	0.999976	1.63796	7.1186e-06	0.000973485	1.66868	5.99e-06	0.000436704	cooperatively regulated by ethylene and jasmonate 1
A_84_P820222	NM_106007	AT1G73480	1	27629366	27629425	AT1G73480	0.383	0.0112025	0.310835	1.22693	1.18177e-06	0.00028761	1.66667	5.75e-08	1.97e-05	alpha/beta-Hydrolases superfamily protein
A_84_P21159	NM_111272	AT3G04010	3	1036894	1036953	AT3G04010	0.538	0.0279791	0.502819	1.57757	1.55755e-05	0.00172702	1.66147	9.72e-06	0.000608146	O-Glycosyl hydrolases family 17 protein
A_84_P19775	NM_104396	AT1G55230	1	20603674	20603733	AT1G55230	-0.479	0.149686	0.922809	1.03744	0.00664126	0.0841214	1.65943	0.000252961	0.0064978	Family of unknown function (DUF716)
A_84_P157965	NM_121042	AT5G10040	5	3143925	3143984	AT5G10040	-0.013	0.981196	0.999976	1.04651	0.0714176	0.278686	1.65854	0.00923895	0.0829138	unknown protein; BEST Arabidopsis thaliana protein match is: unknown protein (TAIR:AT5G65207.1); Has 1807 Blast hits to 1807 proteins in 277 species: Archae - 0; Bacteria - 0; Metazoa - 736; Fungi - 347; Plants - 385; Viruses - 0; Other Eukaryotes - 339 (source: NCBI BLink).
A_84_P15812	NM_120216	AT5G01380	5	155816	155875	AT5G01380	1.051	0.000436849	0.0432601	1.46712	2.71826e-05	0.00240936	1.65272	9.27e-06	0.000591486	Homeodomain-like superfamily protein
A_84_P16802	NM_121451	AT5G14470	5	4663053	4663112	AT5G14470	0.356	0.133546	0.901991	2.31051	5.84575e-07	0.000186287	1.65022	1.4e-05	0.000798652	GHMP kinase family protein
A_84_P12018	NM_117631	AT4G15420	4	8825875	8825934	AT4G15420	0.439	0.0915584	0.819631	1.41057	0.000109266	0.00620136	1.65012	2.83e-05	0.00131026	Ubiquitin fusion degradation UFD1 family protein
A_84_P21655	NM_125425	AT5G60320	5	24272770	24272829	AT5G60320	-0.038	0.972403	0.999976	-0.0115894	0.991521	0.997644	1.64641	0.151466	0.428632	Concanavalin A-like lectin protein kinase family protein
A_84_P12057	NM_120908	AT5G08250	5	2653807	2653866	AT5G08250	-0.278	0.421391	0.999976	1.85165	0.000190206	0.00898409	1.64312	0.000487863	0.0105399	Cytochrome P450 superfamily protein
A_84_P57250	NM_001084382	AT1G80160	1	30152036	30152095	AT1G80160	1.029	0.00961446	0.286295	1.56818	0.000607861	0.0197248	1.64048	0.000431245	0.00963023	Lactoylglutathione lyase / glyoxalase I family protein
A_84_P235233	NM_119824	AT4G36610	4	17265570	17265629	AT4G36610	-0.383	0.222075	0.974086	2.20663	1.53543e-05	0.00170909	1.63902	0.000198053	0.00543756	alpha/beta-Hydrolases superfamily protein
A_84_P274850	NM_179962	AT2G38255	2	16021776	16021835	AT2G38255	0.157	0.25797	0.990386	0.603509	0.000852464	0.0244566	1.63697	1.15e-07	3.14e-05	Protein of Unknown Function (DUF239)
A_84_P537220	NM_125132	AT5G57510	5	23289176	23289235	AT5G57510	-0.126	0.684178	0.999976	1.66369	0.000211373	0.00976738	1.63128	0.000247539	0.00640435	unknown protein; Has 27 Blast hits to 27 proteins in 9 species: Archae - 0; Bacteria - 0; Metazoa - 0; Fungi - 0; Plants - 27; Viruses - 0; Other Eukaryotes - 0 (source: NCBI BLink).
A_84_P10637	NM_129575	AT2G40170	2	16779806	16779865	AT2G40170	1.153	0.00104431	0.077295	1.27692	0.000489882	0.0171357	1.62901	6.79e-05	0.00252712	Stress induced protein
A_84_P753508	DQ108743	AT1G55525	1	20728394	20728453	AT1G55525	0.198	0.66213	0.999976	1.83299	0.00171019	0.0383099	1.62847	0.00373289	0.0452899	other RNA
A_84_P839812	NP174002	AT1G69180	1	2600839526008440	2600854126008540	AT1G69180	-0.195	0.677646	0.999976	0.881268	0.0802967	0.293901	1.62303	0.00472037	0.0531189	Plant-specific transcription factor YABBY family protein
A_84_P20769	NM_102582	AT1G28160	1	9840052	9840111	AT1G28160	-0.038	0.964026	0.999976	1.2478	0.16183	0.417109	1.62299	0.0773179	0.301998	Integrase-type DNA-binding superfamily protein
A_84_P173571	NM_148649	AT1G73165	1	27508726	27508785	AT1G73165	1.697	3.74e-06	0.00247381	1.0748	0.000208867	0.0097059	1.62237	5.71e-06	0.000424787	CLAVATA3/ESR-RELATED 1
A_84_P169853	NM_114818	AT3G49580	3	18375269	18375328	AT3G49580	-0.62	0.0133574	0.341261	0.889651	0.00147884	0.0353029	1.61022	1.17e-05	0.000694764	response to low sulfur 1
A_84_P789317	BE039502	AT3G56275	3	20873143	20873202	AT3G56275	0.646	0.0739961	0.758729	1.58805	0.000549924	0.0185578	1.60929	0.000497087	0.0106374	pseudogene of unknown protein
A_84_P572262	NM_202545	AT3G10815	3	3384963	3385022	AT3G10815	0.046	0.844875	0.999976	0.747472	0.0077297	0.0921085	1.6081	2.58e-05	0.00123007	RING/U-box superfamily protein
A_84_P825412	NM_116741	AT4G05020	4	2575048	2575107	AT4G05020	0.629	0.00199943	0.1153	1.27725	6.03669e-06	0.000870412	1.60588	6.81e-07	0.000104603	NAD(P)H dehydrogenase B2
A_84_P800991	NM_101894	AT1G20440	1	7085508	7085567	AT1G20440	0.946	0.000339187	0.036421	1.04633	0.00015123	0.007749	1.60581	3.37e-06	0.000302351	cold-regulated 47
A_84_P525953	NM_106298	AT1G76480	1	28692261	28692320	AT1G76480	0.717	0.00884738	0.271452	1.60148	2.28657e-05	0.00215749	1.6027	2.27e-05	0.00112449	unknown protein; BEST Arabidopsis thaliana protein match is: unknown protein (TAIR:AT1G20890.1); Has 31 Blast hits to 31 proteins in 10 species: Archae - 0; Bacteria - 0; Metazoa - 0; Fungi - 0; Plants - 31; Viruses - 0; Other Eukaryotes - 0 (source: NCBI BLink).
A_84_P20394	NM_116449	AT4G02170	4	958581	958640	AT4G02170	0.643	0.0949814	0.833387	1.00049	0.0162748	0.137882	1.59899	0.000898651	0.0163922	unknown protein; BEST Arabidopsis thaliana protein match is: unknown protein (TAIR:AT5G38700.1); Has 53 Blast hits to 53 proteins in 10 species: Archae - 0; Bacteria - 0; Metazoa - 0; Fungi - 0; Plants - 53; Viruses - 0; Other Eukaryotes - 0 (source: NCBI BLink).
A_84_P529506	NM_106273	AT1G76230	1	28599924	28599983	AT1G76230	-0.164	0.592979	0.999976	1.09423	0.00385735	0.0626558	1.59477	0.000260066	0.00661725	unknown protein; Has 26 Blast hits to 18 proteins in 3 species: Archae - 0; Bacteria - 0; Metazoa - 0; Fungi - 0; Plants - 24; Viruses - 0; Other Eukaryotes - 2 (source: NCBI BLink).
A_84_P503984	NM_112086	AT3G12510	3	3967720	3967779	AT3G12510	0.766	0.000142794	0.0216972	1.50067	2.99432e-07	0.000117796	1.58962	1.69e-07	4.05e-05	MADS-box family protein
A_84_P555359	NM_111148	AT3G02800	3	606702	606761	AT3G02800	-0.376	0.0678036	0.735419	1.91136	7.12248e-07	0.000214692	1.5886	4.18e-06	0.000350803	Tyrosine phosphatase family protein
A_84_P12563	NM_180085	AT2G44460	2	18349732	18349791	AT2G44460	0.25	0.382097	0.999976	-0.075272	0.789012	0.920964	1.58609	0.000140696	0.00420448	beta glucosidase 28
A_84_P807539	NM_114983	AT3G51240	3	19025867	19025926	AT3G51240	1.219	6.56e-05	0.0142767	0.498135	0.0259285	0.171391	1.58427	6.3e-06	0.000453409	flavanone 3-hydroxylase
A_84_P552884	NM_116984	AT4G09150	4	5833521	5833580	AT4G09150	0.871	0.00889868	0.272444	0.810157	0.0131451	0.123649	1.58284	0.000135644	0.00409183	T-complex protein 11
A_84_P21308	NM_102004	AT1G21550	1	7553365	7553424	AT1G21550	0.209	0.477782	0.999976	0.880384	0.0106217	0.110106	1.58283	0.000193095	0.00535261	Calcium-binding EF-hand family protein
A_84_P18196	NM_180148	AT2G47730	2	19558912	19558971	AT2G47730	0.433	0.00481203	0.193216	1.61124	6.29533e-08	4.51505e-05	1.57472	7.92e-08	2.44e-05	glutathione S-transferase phi 8
A_84_P19215	NM_127723	AT2G21510	2	9211096	9211155	AT2G21510	0.288	0.733149	0.999976	0.133707	0.873905	0.956907	1.57357	0.0830484	0.313199	DNAJ heat shock N-terminal domain-containing protein
A_84_P21475	TC365528	AT4G15590	4	8900278	8900337	AT4G15590	0.939	0.276166	0.993745	0.347779	0.679118	0.865958	1.56865	0.0823637	0.312022	transposable element gene
A_84_P66524	NM_125399	AT5G60060	5	24188627	24188686	AT5G60060	-0.576	0.038569	0.584499	-0.134016	0.594562	0.820107	1.56409	5.96e-05	0.00232085	Protein of unknown function (DUF295)
A_84_P23566	NM_125875	AT5G64790	5	25904486	25904545	AT5G64790	-0.301	0.534015	0.999976	1.14325	0.0335854	0.194313	1.5638	0.00695189	0.0692248	O-Glycosyl hydrolases family 17 protein
A_84_P22136	NM_112507	AT3G16360	3	5555308	5555367	AT3G16360	0.887	0.00924165	0.278199	1.02976	0.00381077	0.0621804	1.56305	0.000184626	0.00517892	HPT phosphotransmitter 4
A_84_P829388	NM_100589	AT1G07150	1	2194796	2194855	AT1G07150	0.268	0.124961	0.886946	1.15719	2.1282e-05	0.00207207	1.56283	1.3e-06	0.000160807	mitogen-activated protein kinase kinase kinase 13
A_84_P141219	NM_122923	AT5G35320	5	13523360	13523419	AT5G35320	0.564	0.00278971	0.140553	1.79097	1.31337e-07	6.98468e-05	1.56093	5.11e-07	9e-05	unknown protein; Has 1807 Blast hits to 1807 proteins in 277 species: Archae - 0; Bacteria - 0; Metazoa - 736; Fungi - 347; Plants - 385; Viruses - 0; Other Eukaryotes - 339 (source: NCBI BLink).
A_84_P18174	NM_105023	AT1G63440	1	23531026	23531085	AT1G63440	1.148	2.55e-05	0.00872153	0.729533	0.00101166	0.0275367	1.55287	1.55e-06	0.000178345	heavy metal atpase 5
A_84_P11094	NM_120441	AT5G03600	5	914163	914222	AT5G03600	0.145	0.740745	0.999976	0.137085	0.754866	0.903672	1.5519	0.00420921	0.0492849	SGNH hydrolase-type esterase superfamily protein
A_84_P757833	CNS0A802	AT2G35738	2	15024024	15024083	AT2G35738	0.242	0.713618	0.999976	0.242085	0.713828	0.883914	1.55105	0.0351558	0.192415	other RNA
A_84_P765062	AK226543	AT4G24415	4	12626097	12626156	AT4G24415	0.129	0.499245	0.999976	0.889204	0.00059844	0.0195964	1.55011	5.24e-06	0.000401274	MIR824a; miRNA
A_84_P68124	NM_123651	AT5G42860	5	17183352	17183411	AT5G42860	-0.472	0.715134	0.999976	-0.236556	0.854593	0.949739	1.54953	0.245265	0.540189	unknown protein; FUNCTIONS IN: molecular_function unknown; INVOLVED IN: biological_process unknown; LOCATED IN: plasma membrane; EXPRESSED IN: 19 plant structures; EXPRESSED DURING: 11 growth stages; BEST Arabidopsis thaliana protein match is: unknown protein (TAIR:AT1G45688.1); Has 1807 Blast hits to 1807 proteins in 277 species: Archae - 0; Bacteria - 0; Metazoa - 736; Fungi - 347; Plants - 385…
A_84_P840405	NP221310	AT1G35700	1	13217138	13217197	AT1G35700	0.402	0.298808	0.999976	0.726468	0.0748762	0.284958	1.54666	0.00159471	0.0247016	pseudogene, putative ubiquitin-conjugating enzyme, similar to ubiquitin-conjugating enzyme GB:CAB40394 GI:4583656 from (Guillardia theta); blastp match of 61% identity and 1.6e-34 P-value to GP|12580660|emb|CAC26977.1||AJ010592 ubiquitin conjugating enzyme {Guillardia theta}
A_84_P567058	NM_116592	AT4G03540	4	1571389	1571448	AT4G03540	-0.282	0.284184	0.997991	1.79931	2.17099e-05	0.0020992	1.54553	8.17e-05	0.00283676	Uncharacterised protein family (UPF0497)
A_84_P852498	NM_130155	AT2G45920	2	18900637	18900696	AT2G45920	-0.506	0.145913	0.919133	0.929333	0.0153757	0.134231	1.54132	0.000628683	0.0125198	U-box domain-containing protein
A_84_P158385	NM_115777	AT3G59150	3	21874654	21874713	AT3G59150	0.236	0.34843	0.999976	1.42608	0.000113566	0.00635746	1.53757	6e-05	0.00232719	F-box/RNI-like superfamily protein
A_84_P788959	NM_125176	AT5G57910	5	23451238	23451297	AT5G57910	0.086	0.702938	0.999976	0.951918	0.00132679	0.0330467	1.53321	2.91e-05	0.00133382	unknown protein; BEST Arabidopsis thaliana protein match is: unknown protein (TAIR:AT4G30630.1); Has 30201 Blast hits to 17322 proteins in 780 species: Archae - 12; Bacteria - 1396; Metazoa - 17338; Fungi - 3422; Plants - 5037; Viruses - 0; Other Eukaryotes - 2996 (source: NCBI BLink).
A_84_P15826	NM_120642	AT5G05600	5	1674531	1674590	AT5G05600	0.264	0.179929	0.952458	1.34004	1.9302e-05	0.00200114	1.53088	5.71e-06	0.000424787	2-oxoglutarate (2OG) and Fe(II)-dependent oxygenase superfamily protein
A_84_P13172	NM_126108	AT5G67080	5	26773666	26773725	AT5G67080	-0.211	0.573608	0.999976	1.39165	0.00300281	0.0544315	1.53042	0.00158762	0.024645	mitogen-activated protein kinase kinase kinase 19
A_84_P17624	NM_179112	AT4G25434	4	13004138	13004197	AT4G25434	-0.166	0.397416	0.999976	1.29442	3.23615e-05	0.00269379	1.53024	7.13e-06	0.000492049	nudix hydrolase homolog 10
A_84_P852955	NM_118943	AT4G28040	4	13941236	13941295	AT4G28040	1.546	6.92e-05	0.0144949	1.46523	0.000108571	0.00617415	1.52534	7.74e-05	0.00274966	nodulin MtN21 /EamA-like transporter family protein
A_84_P91639	NM_129460	AT2G39030	2	16298932	16298991	AT2G39030	1.081	0.100548	0.84707	1.19544	0.0730503	0.281705	1.52361	0.028388	0.16889	Acyl-CoA N-acyltransferases (NAT) superfamily protein
A_84_P558645	NM_103075	AT1G33500	1	1215430312154310	1215443512154480	AT1G33500	0.183	0.228364	0.979605	0.327094	0.04416	0.221072	1.52204	5.51e-07	9.2e-05	unknown protein; Has 30201 Blast hits to 17322 proteins in 780 species: Archae - 12; Bacteria - 1396; Metazoa - 17338; Fungi - 3422; Plants - 5037; Viruses - 0; Other Eukaryotes - 2996 (source: NCBI BLink).
A_84_P12642	NM_001125137	AT3G10020	3	3091539	3091598	AT3G10020	0.707	0.000186134	0.0250958	1.38579	4.08112e-07	0.000150258	1.52188	1.62e-07	3.97e-05	unknown protein; FUNCTIONS IN: molecular_function unknown; INVOLVED IN: response to oxidative stress, anaerobic respiration; LOCATED IN: cellular_component unknown; EXPRESSED IN: 23 plant structures; EXPRESSED DURING: 13 growth stages; Has 47 Blast hits to 47 proteins in 12 species: Archae - 0; Bacteria - 0; Metazoa - 1; Fungi - 0; Plants - 46; Viruses - 0; Other Eukaryotes - 0 (source: NCBI BLin…
A_84_P23721	NM_101286	AT1G14200	1	4854543	4854602	AT1G14200	-0.055	0.720359	0.999976	1.17303	9.37802e-06	0.0012077	1.52136	8.01e-07	0.000116124	RING/U-box superfamily protein
A_84_P196694	NM_123810	AT5G44430	5	1790925517909270	1790938117909420	AT5G44430	0.558	0.0413839	0.601753	0.863486	0.00449448	0.0679329	1.51788	6.77e-05	0.00252049	plant defensin 1.2C
A_84_P180164	NM_203173	AT5G47830	5	19373014	19373073	AT5G47830	0.644	0.000799069	0.0647477	0.996257	2.21291e-05	0.0021113	1.51782	4.19e-07	7.62e-05	unknown protein; Has 35333 Blast hits to 34131 proteins in 2444 species: Archae - 798; Bacteria - 22429; Metazoa - 974; Fungi - 991; Plants - 531; Viruses - 0; Other Eukaryotes - 9610 (source: NCBI BLink).
A_84_P553528	NM_128954	AT2G34030	2	14375201	14375260	AT2G34030	-0.186	0.235907	0.979805	-0.301097	0.0678638	0.270946	1.51763	7.83e-07	0.000114188	Calcium-binding EF-hand family protein
A_84_P50790	NM_113160	AT3G22620	3	8009492	8009551	AT3G22620	0.05	0.849684	0.999976	1.96861	1.33984e-05	0.0015391	1.51511	0.000130901	0.0039822	Bifunctional inhibitor/lipid-transfer protein/seed storage 2S albumin superfamily protein
A_84_P15123	NM_100112	AT1G02310	1	458253	458312	AT1G02310	0.445	0.00839782	0.263572	1.05471	1.21832e-05	0.00145177	1.50627	4.13e-07	7.61e-05	Glycosyl hydrolase superfamily protein
A_84_P225559	NM_125877	AT5G64810	5	25909624	25909683	AT5G64810	-0.165	0.655246	0.999976	1.94096	0.000248772	0.0107308	1.50194	0.00168332	0.0255911	WRKY DNA-binding protein 51
A_84_P19128	NM_130175	AT2G46130	2	18957600	18957659	AT2G46130	-0.266	0.311753	0.999976	1.84028	1.74449e-05	0.00186231	1.5007	0.000103076	0.00334103	WRKY DNA-binding protein 43
A_84_P23490	NM_123875	AT5G45070	5	18187919	18187978	AT5G45070	0.173	0.487451	0.999976	0.615919	0.0273138	0.175834	1.5006	7.53e-05	0.00269885	phloem protein 2-A8
A_84_P200484	NM_122300	AT5G23950	5	8083193	8083252	AT5G23950	1.22	4.65e-05	0.0121268	1.42887	1.13492e-05	0.0014014	1.49506	7.49e-06	0.00050949	Calcium-dependent lipid-binding (CaLB domain) family protein
A_84_P761835	NM_115959	AT3G60950	3	22529914	22529973	AT3G60950	-0.099	0.849551	0.999976	0.20198	0.700561	0.877648	1.49453	0.0143337	0.109916	C2 calcium/lipid-binding endonuclease/exonuclease/phosphatase
A_84_P752539	NM_001035928	AT1G08920	1	2870022	2870081	AT1G08920	0.252	0.0536914	0.674501	0.722993	7.47095e-05	0.0047467	1.49207	8.23e-08	2.44e-05	ERD (early response to dehydration) six-like 1
A_84_P603188	NM_202260	AT1G48325	1	17857454	17857513	AT1G48325	1.051	0.00948358	0.283402	1.47264	0.00111122	0.0293849	1.48968	0.00102304	0.0180022	Expressed protein
A_84_P542592	NM_112619	AT3G17400	3	5955377	5955436	AT3G17400	2.137	0.000145898	0.0218224	2.03786	0.000214855	0.00983264	1.48943	0.00219168	0.0310818	F-box family protein
A_84_P14543	NM_001202912	AT3G08690	3	2641974	2642033	AT3G08690	0.532	0.00560196	0.211125	1.03659	3.79578e-05	0.0029947	1.48815	1.35e-06	0.000165097	ubiquitin-conjugating enzyme 11
A_84_P23420	NM_121361	AT5G13580	5	4372990	4373049	AT5G13580	-0.3	0.147913	0.920848	1.81253	1.7366e-06	0.000389622	1.48166	1.15e-05	0.00068514	ABC-2 type transporter family protein
A_84_P761088	NM_001035597	AT3G11773	3	3723006	3723065	AT3G11773	-0.161	0.456869	0.999976	0.634383	0.0114681	0.11459	1.48139	2.34e-05	0.00114373	Thioredoxin superfamily protein
A_84_P855428	NM_120301	AT5G02230	5	449493449522	449601449630	AT5G02230	0.39	0.268995	0.992351	0.810983	0.0345121	0.197131	1.48117	0.00110842	0.0189586	Haloacid dehalogenase-like hydrolase (HAD) superfamily protein
A_84_P820727	TA35940_3702	AT4G24160	4	12540772	12540818	AT4G24160	0.048	0.657959	0.999976	0.800777	1.33554e-05	0.0015391	1.47999	3.49e-08	1.48e-05	alpha/beta-Hydrolases superfamily protein
A_84_P10518	NM_103892	AT1G50040	1	18543737	18543796	AT1G50040	0.876	0.000189572	0.0254399	0.654944	0.00169627	0.0382066	1.47932	1.77e-06	0.000197642	Protein of unknown function (DUF1005)
A_84_P299810	NM_148459	AT1G11925	1	4026172	4026231	AT1G11925	0.306	0.358043	0.999976	1.26181	0.00236609	0.0467648	1.47898	0.000775819	0.0146579	Stigma-specific Stig1 family protein
A_84_P577314	NM_103028	AT1G32950	1	11944701	11944760	AT1G32950	0.124	0.617119	0.999976	0.62405	0.0258415	0.171113	1.477	8.67e-05	0.00296551	Subtilase family protein
A_84_P22296	NM_116740	AT4G05010	4	2568076	2568135	AT4G05010	-0.26	0.115556	0.87308	1.0413	3.27325e-05	0.00270896	1.4759	1.3e-06	0.000160807	F-box family protein
A_84_P19137	NM_105073	AT1G64000	1	23748824	23748883	AT1G64000	-0.446	0.117888	0.87753	1.94209	1.65028e-05	0.00180201	1.47247	0.000178841	0.00506005	WRKY DNA-binding protein 56
A_84_P19361	NM_114455	AT3G45860	3	16863438	16863497	AT3G45860	-0.053	0.951424	0.999976	-0.328128	0.706554	0.880372	1.46402	0.113346	0.370862	cysteine-rich RLK (RECEPTOR-like protein kinase) 4
A_84_P18477	NM_115875	AT3G60120	3	22208880	22208939	AT3G60120	0.416	0.246846	0.987442	1.5474	0.000903467	0.025487	1.46094	0.00136363	0.0219881	beta glucosidase 27
A_84_P186064	NM_119933	AT4G37710	4	17718585	17718644	AT4G37710	0.04	0.902057	0.999976	1.00951	0.00882624	0.0995569	1.45788	0.00081164	0.0151159	VQ motif-containing protein
A_84_P759159	A_84_P759159	AT3G30110	3	11747151	11747210	AT3G30110	0.851	0.00647526	0.229639	1.43485	0.000158873	0.00794864	1.45739	0.000139753	0.0041846	pseudogene, hypothetical protein
A_84_P286120	NM_202845	AT4G19230	4	10523844	10523903	AT4G19230	1.306	0.0001692	0.0240925	2.48762	4.81201e-07	0.000165097	1.45564	6.83e-05	0.00253214	cytochrome P450, family 707, subfamily A, polypeptide 1
A_84_P137009	NM_123809	AT5G44420	5	17907181	17907240	AT5G44420	0.413	0.216107	0.971097	1.3658	0.00126429	0.0320175	1.45517	0.000799945	0.0149563	plant defensin 1.2
A_84_P22231	NM_115183	AT3G53230	3	19726237	19726296	AT3G53230	0.925	0.000746827	0.062347	1.14351	0.000141243	0.00736155	1.45443	1.77e-05	0.000935375	ATPase, AAA-type, CDC48 protein
A_84_P545008	NM_119338	AT4G31875	4	15411717	15411776	AT4G31875	0.27	0.323226	0.999976	0.528386	0.0682258	0.271862	1.45083	0.000190422	0.00530927	unknown protein; Has 30201 Blast hits to 17322 proteins in 780 species: Archae - 12; Bacteria - 1396; Metazoa - 17338; Fungi - 3422; Plants - 5037; Viruses - 0; Other Eukaryotes - 2996 (source: NCBI BLink).
A_84_P544677	NM_128593	AT2G30400	2	12957427	12957486	AT2G30400	0.16	0.309498	0.999976	0.341843	0.0445167	0.221873	1.44333	1.44e-06	0.000169024	ovate family protein 2
A_84_P240325	NM_105553	AT1G68795	1	25841017	25841076	AT1G68795	0.455	0.0615448	0.706728	1.65076	1.33289e-05	0.0015391	1.44331	4.41e-05	0.00184384	CLAVATA3/ESR-RELATED 12
A_84_P761881	NM_001084637	AT3G04640	3	1261322	1261381	AT3G04640	0.629	0.0012813	0.0873546	1.85451	8.76832e-08	5.35763e-05	1.43535	1.09e-06	0.000145365	glycine-rich protein
A_84_P821712	NM_103210	AT1G35140	1	12852430	12852489	AT1G35140	0.983	0.00109894	0.0792945	1.06673	0.000601499	0.0196071	1.43366	5.48e-05	0.00217927	Phosphate-responsive 1 family protein
A_84_P18402	NP301238	AT3G32240	3	13212153	13212212	AT3G32240	0.135	0.846851	0.999976	0.44712	0.525349	0.774363	1.43236	0.0601137	0.261953	transposable element gene
A_84_P20129	NM_179980	AT2G39110	2	16321488	16321547	AT2G39110	0.091	0.748863	0.999976	0.626625	0.0462182	0.225384	1.42771	0.000362036	0.00846656	Protein kinase superfamily protein
A_84_P769137	NM_001125975	AT5G56865	5	22998022	22998081	AT5G56865	0.68	0.528679	0.999976	0.215505	0.840291	0.943317	1.42421	0.200536	0.48867	unknown protein; LOCATED IN: endomembrane system; Has 30201 Blast hits to 17322 proteins in 780 species: Archae - 12; Bacteria - 1396; Metazoa - 17338; Fungi - 3422; Plants - 5037; Viruses - 0; Other Eukaryotes - 2996 (source: NCBI BLink).
A_84_P762203	NM_001125301	AT3G44704	3	16244212	16244271	AT3G44704	-0.006	0.995167	0.999976	0.00169792	0.998526	0.99951	1.42008	0.142951	0.41658	unknown protein; Has 30201 Blast hits to 17322 proteins in 780 species: Archae - 12; Bacteria - 1396; Metazoa - 17338; Fungi - 3422; Plants - 5037; Viruses - 0; Other Eukaryotes - 2996 (source: NCBI BLink).
A_84_P854884	NM_115140	AT3G52800	3	19569775	19569834	AT3G52800	0.33	0.102879	0.851724	0.934572	0.000408661	0.0150219	1.41307	1.23e-05	0.000715391	A20/AN1-like zinc finger family protein
A_84_P18111	NM_202375	AT1G67980	1	25488845	25488904	AT1G67980	0.119	0.685349	0.999976	1.28441	0.000964772	0.0268212	1.41293	0.00047382	0.0103319	caffeoyl-CoA 3-O-methyltransferase
A_84_P578834	NM_122368	AT5G24600	5	8421652	8421711	AT5G24600	0.345	0.0246389	0.478279	1.15905	3.40375e-06	0.000592418	1.40725	5.27e-07	9.11e-05	Protein of unknown function, DUF599
A_84_P14118	NM_126131	AT5G67310	5	26855331	26855390	AT5G67310	0.293	0.24286	0.98336	1.16048	0.0005291	0.0181475	1.40431	0.000115552	0.00365062	cytochrome P450, family 81, subfamily G, polypeptide 1
A_84_P17486	NM_114836	AT3G49760	3	18455504	18455563	AT3G49760	0.258	0.403871	0.999976	1.0495	0.00490507	0.0710715	1.40241	0.000685339	0.0133615	basic leucine-zipper 5
A_84_P598098	NM_111197	AT3G03270	3	761314	761373	AT3G03270	-0.368	0.186907	0.957304	1.22001	0.000741623	0.0224685	1.40221	0.000254006	0.00651298	Adenine nucleotide alpha hydrolases-like superfamily protein
A_84_P21787	NM_100336	AT1G04570	1	1246968	1247027	AT1G04570	-0.123	0.572666	0.999976	1.21392	0.000148317	0.00764698	1.4021	4.37e-05	0.00183591	Major facilitator superfamily protein
A_84_P12522	NM_128432	AT2G28710	2	12323378	12323437	AT2G28710	-0.004	0.988222	0.999976	1.61687	5.42384e-05	0.0038365	1.40153	0.000179998	0.0050778	C2H2-type zinc finger family protein
A_84_P22388	NM_119461	AT4G33070	4	15952794	15952853	AT4G33070	0.104	0.688497	0.999976	1.03678	0.00188987	0.0406834	1.3983	0.000202157	0.00550811	Thiamine pyrophosphate dependent pyruvate decarboxylase family protein
A_84_P502161	NM_111412	AT3G05390	3	1546641	1546700	AT3G05390	-0.48	0.0389363	0.585566	0.201976	0.343868	0.623773	1.39769	3.29e-05	0.00146923	FUNCTIONS IN: molecular_function unknown; INVOLVED IN: biological_process unknown; LOCATED IN: mitochondrion; EXPRESSED IN: 15 plant structures; EXPRESSED DURING: 7 growth stages; CONTAINS InterPro DOMAIN/s: Protein of unknown function DUF248, methyltransferase putative (InterPro:IPR004159); BEST Arabidopsis thaliana protein match is: S-adenosyl-L-methionine-dependent methyltransferases superfami…
A_84_P175621	NM_117258	AT4G11880	4	71460277146068	71461727146189	AT4G11880	0.487	0.0705025	0.746292	1.5206	7.05976e-05	0.00459733	1.39453	0.000145886	0.00434152	AGAMOUS-like 14
A_84_P239215	NM_128160	AT2G26010	2	1108743511087470	1108757711087590	AT2G26010	0.528	0.0471006	0.641307	0.796273	0.00634985	0.0821407	1.39337	0.000114156	0.00362647	plant defensin 1.3
A_84_P15946	NM_124523	AT5G51440	5	20891944	20892003	AT5G51440	0.078	0.683592	0.999976	1.24278	4.26719e-05	0.00323974	1.38763	1.6e-05	0.000875306	HSP20-like chaperones superfamily protein
A_84_P752211	NM_148658	AT1G76965	1	28921813	28921872	AT1G76965	0.047	0.818191	0.999976	0.54592	0.0196857	0.151523	1.38447	2.89e-05	0.00133093	Encodes a Protease inhibitor/seed storage/LTP family protein
A_84_P15113	NM_105820	AT1G71520	1	26938913	26938972	AT1G71520	-0.599	0.0709184	0.74959	1.35906	0.000901435	0.0254547	1.38301	0.000793128	0.0148675	Integrase-type DNA-binding superfamily protein
A_84_P22636	NM_121599	AT5G15940	5	5204633	5204692	AT5G15940	-0.281	0.18874	0.957699	0.396011	0.0747024	0.284602	1.38257	3.11e-05	0.00140275	NAD(P)-binding Rossmann-fold superfamily protein
A_84_P762197	NM_001125087	AT3G03341	3	790324	790383	AT3G03341	0.869	0.00268039	0.137701	1.32928	0.000110782	0.00626268	1.38198	7.99e-05	0.00280268	unknown protein; Has 30201 Blast hits to 17322 proteins in 780 species: Archae - 12; Bacteria - 1396; Metazoa - 17338; Fungi - 3422; Plants - 5037; Viruses - 0; Other Eukaryotes - 2996 (source: NCBI BLink).
A_84_P513341	NM_126097	AT5G66980	5	26742644	26742703	AT5G66980	0.781	0.00730305	0.246744	1.10587	0.000735828	0.0224088	1.38091	0.000128261	0.00393526	AP2/B3-like transcriptional factor family protein
A_84_P230699	NM_120635	AT5G05530	5	1636018	1636077	AT5G05530	0.664	0.0167579	0.389255	1.55519	4.37448e-05	0.00328845	1.37775	0.000122714	0.00380574	RING/U-box superfamily protein
A_84_P19046	NM_105660	AT1G69920	1	26334411	26334470	AT1G69920	0.212	0.437361	0.999976	1.15036	0.00119048	0.0308836	1.37593	0.000310432	0.00759368	glutathione S-transferase TAU 12
A_84_P11607	NM_130119	AT2G45570	2	18780374	18780433	AT2G45570	0.294	0.374139	0.999976	1.21344	0.00298383	0.0542029	1.37387	0.00128604	0.0210562	cytochrome P450, family 76, subfamily C, polypeptide 2
A_84_P17984	NM_001198345	AT1G60730	1	22358345	22358404	AT1G60730	0.46	0.0349978	0.557751	1.05538	0.000198213	0.00931634	1.37033	2.13e-05	0.001067	NAD(P)-linked oxidoreductase superfamily protein
A_84_P14360	NM_106569	AT1G79180	1	29787424	29787483	AT1G79180	0.607	0.0131708	0.339403	1.22889	0.000100526	0.00584393	1.36949	3.97e-05	0.00170245	myb domain protein 63
A_84_P537274	NM_105331	AT1G66600	1	24849078	24849137	AT1G66600	-0.025	0.913339	0.999976	0.297538	0.213346	0.48266	1.36652	9.26e-05	0.00309251	ABA overly sensitive mutant 3
A_84_P20705	NM_125345	AT5G59530	5	23994457	23994516	AT5G59530	0.413	0.117316	0.87705	0.970882	0.00219611	0.0444453	1.36649	0.00017123	0.0049184	2-oxoglutarate (2OG) and Fe(II)-dependent oxygenase superfamily protein
A_84_P811894	NM_116964	AT4G08950	4	5740686	5740745	AT4G08950	0.942	0.000286058	0.0322157	0.348601	0.0766296	0.28762	1.36381	1.2e-05	0.000707459	Phosphate-responsive 1 family protein
A_84_P821329	NM_114287	AT3G44190	3	15902991	15903050	AT3G44190	0.442	0.0310453	0.529013	0.833064	0.000737198	0.0224267	1.36222	1.22e-05	0.000715391	FAD/NAD(P)-binding oxidoreductase family protein
A_84_P283680	NM_111589	AT3G07090	3	2243141	2243200	AT3G07090	0.207	0.21141	0.96684	1.16113	1.56817e-05	0.0017321	1.35904	3.67e-06	0.000322013	PPPDE putative thiol peptidase family protein
A_84_P310613	NM_128161	AT2G26020	2	1108929911089340	1108941911089430	AT2G26020	0.525	0.140912	0.913687	1.06223	0.00851913	0.0973649	1.35846	0.00183801	0.0273492	plant defensin 1.2b
A_84_P23347	NM_001036715	AT4G36010	4	17039496	17039555	AT4G36010	0.211	0.224155	0.975509	1.90369	2.21414e-07	9.63421e-05	1.35684	5.78e-06	0.000428663	Pathogenesis-related thaumatin superfamily protein
A_84_P19941	NM_101566	AT1G17060	1	5832354	5832413	AT1G17060	0.203	0.143135	0.916312	1.07545	5.44497e-06	0.000827347	1.35641	5.93e-07	9.62e-05	cytochrome p450 72c1
A_84_P548213	NM_128753	AT2G31945	2	13581769	13581828	AT2G31945	0.16	0.51449	0.999976	1.41281	0.00011256	0.00633825	1.35605	0.00015802	0.00460363	unknown protein; FUNCTIONS IN: molecular_function unknown; INVOLVED IN: biological_process unknown; LOCATED IN: endomembrane system; EXPRESSED IN: 8 plant structures; EXPRESSED DURING: 4 anthesis, petal differentiation and expansion stage; BEST Arabidopsis thaliana protein match is: unknown protein (TAIR:AT1G05575.1); Has 61 Blast hits to 61 proteins in 10 species: Archae - 0; Bacteria - 0; Metaz…
A_84_P763740	NM_119584	AT4G34470;AT4G34210	[AT4G34470, 4];[AT4G34210, 4]	[AT4G34470, 16480160];[AT4G34210, 16379264]	[AT4G34470, 16480219];[AT4G34210, 16379323]	AT4G34470	0.136	0.527815	0.999976	0.909948	0.00122483	0.0313779	1.35159	5.35e-05	0.00214193	[AT4G34470, SKP1-like 12];[AT4G34210, SKP1-like 11]
A_84_P22462	NM_121030	AT5G09930	5	3097650	3097709	AT5G09930	0.189	0.316009	0.999976	-0.0330224	0.857543	0.950707	1.35127	1.43e-05	0.000809588	ABC transporter family protein
A_84_P147888	NM_001203884	AT4G23450	4	12240981	12241040	AT4G23450	0.654	0.00205408	0.116256	0.984599	9.03334e-05	0.00542719	1.35025	5.42e-06	0.00040789	RING/U-box superfamily protein
A_84_P16923	NM_125374	AT5G59820	5	24103484	24103543	AT5G59820	0.221	0.299243	0.999976	1.84712	2.36962e-06	0.00047588	1.34379	4.34e-05	0.00182959	C2H2-type zinc finger family protein
A_84_P20736	NM_126068	AT5G66700	5	26635653	26635712	AT5G66700	0.708	0.0130836	0.339338	0.713367	0.0125522	0.120485	1.34301	0.000171126	0.0049184	homeobox 53
A_84_P269630	NM_179772	AT2G27505	2	11757770	11757829	AT2G27505	-0.447	0.11581	0.873705	1.01985	0.00262987	0.0506946	1.34297	0.000361844	0.00846656	FBD-like domain family protein
A_84_P13310	NM_105168	AT1G64940	1	24124427	24124486	AT1G64940	0.493	0.150718	0.924873	2.23732	2.6577e-05	0.00237368	1.34244	0.00156936	0.0244276	cytochrome P450, family 87, subfamily A, polypeptide 6
A_84_P310243	NM_180015	AT2G41160	2	17156100	17156159	AT2G41160	0.287	0.0337328	0.550189	0.615166	0.000315046	0.012566	1.34087	2.74e-07	5.78e-05	Ubiquitin-associated (UBA) protein
A_84_P11388	NM_100413	AT1G05340	1	1559413	1559472	AT1G05340	0.814	0.0104155	0.298601	1.3797	0.000301661	0.0122188	1.34057	0.000377969	0.0087607	unknown protein; FUNCTIONS IN: molecular_function unknown; INVOLVED IN: biological_process unknown; LOCATED IN: chloroplast; EXPRESSED IN: 14 plant structures; EXPRESSED DURING: 7 growth stages; BEST Arabidopsis thaliana protein match is: unknown protein (TAIR:AT2G32210.1); Has 189 Blast hits to 189 proteins in 27 species: Archae - 0; Bacteria - 0; Metazoa - 0; Fungi - 21; Plants - 168; Viruses -…
A_84_P842001	NM_124939	AT5G55570	5	22514741	22514800	AT5G55570	0.428	0.071654	0.752335	0.986728	0.000827451	0.024017	1.33928	7.27e-05	0.00262724	unknown protein; LOCATED IN: chloroplast; Has 35333 Blast hits to 34131 proteins in 2444 species: Archae - 798; Bacteria - 22429; Metazoa - 974; Fungi - 991; Plants - 531; Viruses - 0; Other Eukaryotes - 9610 (source: NCBI BLink).
A_84_P11721	NM_112418	AT3G15500	3	5235803	5235862	AT3G15500	0.073	0.77284	0.999976	1.11134	0.00094979	0.0264816	1.33927	0.00022775	0.00602813	NAC domain containing protein 3
A_84_P101246	NM_122158	AT5G22530	5	7480840	7480899	AT5G22530	0.015	0.93716	0.999976	0.946506	0.000308386	0.0124037	1.33649	1.65e-05	0.000892439	unknown protein; BEST Arabidopsis thaliana protein match is: unknown protein (TAIR:AT5G22520.1); Has 30201 Blast hits to 17322 proteins in 780 species: Archae - 12; Bacteria - 1396; Metazoa - 17338; Fungi - 3422; Plants - 5037; Viruses - 0; Other Eukaryotes - 2996 (source: NCBI BLink).
A_84_P560669	NM_129989	AT2G44250	2	18295231	18295290	AT2G44250	-0.066	0.940466	0.999976	1.42025	0.129381	0.374809	1.33619	0.151155	0.428262	Protein of Unknown Function (DUF239)
A_84_P14200	NM_106349	AT1G76980	1	28926487	28926546	AT1G76980	0.461	0.0458094	0.634235	1.21181	0.000112169	0.00632863	1.33496	4.92e-05	0.00200497	BEST Arabidopsis thaliana protein match is: embryo defective 2170 (TAIR:AT1G21390.1); Has 65 Blast hits to 65 proteins in 23 species: Archae - 0; Bacteria - 8; Metazoa - 1; Fungi - 8; Plants - 40; Viruses - 3; Other Eukaryotes - 5 (source: NCBI BLink).
A_84_P585313	NM_101531	AT1G16705	1	5713510	5713569	AT1G16705	-0.1	0.638102	0.999976	0.595748	0.0152043	0.133735	1.33222	5.5e-05	0.00218165	p300/CBP acetyltransferase-related protein-related
A_84_P550101	NM_112327	AT3G14660	3	4927281	4927340	AT3G14660	0.009	0.973542	0.999976	1.74462	3.48392e-05	0.00281043	1.33189	0.000331026	0.00796182	cytochrome P450, family 72, subfamily A, polypeptide 13
A_84_P555382	NM_111830	AT3G09950	3	3060227	3060286	AT3G09950	0.409	0.176723	0.951719	0.915555	0.00820314	0.0952659	1.3317	0.000699142	0.0135387	unknown protein; BEST Arabidopsis thaliana protein match is: unknown protein (TAIR:AT5G41761.1); Has 128 Blast hits to 128 proteins in 12 species: Archae - 0; Bacteria - 0; Metazoa - 0; Fungi - 0; Plants - 128; Viruses - 0; Other Eukaryotes - 0 (source: NCBI BLink).
A_84_P14853	NM_117638	AT4G15480	4	8849015	8849074	AT4G15480	0.169	0.309344	0.999976	0.811963	0.000376704	0.0142213	1.33026	5.32e-06	0.000405236	UDP-Glycosyltransferase superfamily protein
A_84_P23646	NM_102221	AT1G23730	1	8397934	8397993	AT1G23730	0.072	0.797102	0.999976	0.803218	0.0139023	0.127473	1.32659	0.00055951	0.011568	beta carbonic anhydrase 3
A_84_P13646	NM_113700	AT3G27840	3	10323870	10323929	AT3G27840	0.87	0.193969	0.960702	0.00660598	0.991792	0.997754	1.32587	0.0590872	0.258748	ribosomal protein L12-B
A_84_P310283	NM_120210	AT5G01320	5	130266	130325	AT5G01320	0.258	0.276781	0.993745	0.855626	0.00313746	0.0559329	1.32573	0.000121298	0.00377405	Thiamine pyrophosphate dependent pyruvate decarboxylase family protein
A_84_P504670	NM_106041	AT1G73810	1	27752515	27752574	AT1G73810	0.551	0.0344277	0.554202	1.67066	1.74742e-05	0.00186231	1.32472	0.000130396	0.00397529	Core-2/I-branching beta-1,6-N-acetylglucosaminyltransferase family protein
A_84_P509887	NM_001084161	AT1G30475	1	10788389	10788448	AT1G30475	0.598	0.0101825	0.297595	1.55366	7.27108e-06	0.000989625	1.32389	3.09e-05	0.00139757	BEST Arabidopsis thaliana protein match is: embryo defective 1303 (TAIR:AT1G56200.1); Has 148 Blast hits to 148 proteins in 34 species: Archae - 0; Bacteria - 14; Metazoa - 63; Fungi - 0; Plants - 62; Viruses - 0; Other Eukaryotes - 9 (source: NCBI BLink).
A_84_P14505	NM_128773	AT2G32140	2	13656275	13656334	AT2G32140	0.314	0.177203	0.951719	0.91419	0.00159231	0.0368275	1.32387	9.14e-05	0.00306778	transmembrane receptors
A_84_P856001	NM_121752	AT5G17460	5	5759393	5759452	AT5G17460	0.795	0.00833631	0.263342	1.36517	0.000195846	0.00922017	1.32331	0.000251589	0.00647415	unknown protein; FUNCTIONS IN: molecular_function unknown; INVOLVED IN: response to salt stress; LOCATED IN: mitochondrion; Has 30201 Blast hits to 17322 proteins in 780 species: Archae - 12; Bacteria - 1396; Metazoa - 17338; Fungi - 3422; Plants - 5037; Viruses - 0; Other Eukaryotes - 2996 (source: NCBI BLink).
A_84_P859197	NM_119864	AT4G37010	4	1744449617444540	1744461917444630	AT4G37010	-0.212	0.434007	0.999976	1.45768	0.000187681	0.00891083	1.32327	0.000404404	0.00920989	centrin 2
A_84_P91079	NM_122157	AT5G22520	5	7479228	7479287	AT5G22520	0.272	0.145252	0.917351	0.941213	0.000232786	0.0102848	1.32268	1.25e-05	0.000724112	unknown protein; BEST Arabidopsis thaliana protein match is: unknown protein (TAIR:AT5G22530.1); Has 14 Blast hits to 14 proteins in 2 species: Archae - 0; Bacteria - 0; Metazoa - 0; Fungi - 0; Plants - 14; Viruses - 0; Other Eukaryotes - 0 (source: NCBI BLink).
A_84_P22035	NM_129970	AT2G44070	2	18231977	18232036	AT2G44070	-0.133	0.704861	0.999976	1.10573	0.00826657	0.0957034	1.32198	0.00278206	0.0367334	NagB/RpiA/CoA transferase-like superfamily protein
A_84_P829291	NM_100934	AT1G10585	1	3494480	3494539	AT1G10585	0.072	0.861573	0.999976	1.44109	0.00470216	0.0695383	1.3207	0.00787637	0.0747941	basic helix-loop-helix (bHLH) DNA-binding superfamily protein
A_84_P16057	NM_103588	AT1G45145	1	17075287	17075346	AT1G45145	0.623	0.0166955	0.388542	0.63274	0.0154342	0.134437	1.32069	0.000101401	0.00329414	thioredoxin H-type 5
A_84_P565031	NM_179817	AT2G30550	2	13016155	13016214	AT2G30550	0.371	0.0609847	0.705862	0.876554	0.000484624	0.0170557	1.31827	1.58e-05	0.000867328	alpha/beta-Hydrolases superfamily protein
A_84_P760248	A_84_P760248	AT3G04715	3	1281643	1281702	AT3G04715	-0.486	0.414201	0.999976	-0.253891	0.665997	0.859174	1.31801	0.0424993	0.214009	pseudogene, similar to MAP3K alpha 1 protein kinase, similar to putative serine/threonine protein kinase GB:AAB87581 (Arabidopsis thaliana),; blastp match of 32% identity and 3.4e-21 P-value to GP|3688193|emb|CAA08995.1||AJ010091 MAP3K alpha 1 protein kinase {Brassica napus}
A_84_P530990	NM_124422	AT5G50400	5	20523661	20523720	AT5G50400	-0.193	0.179262	0.952458	-0.042441	0.75807	0.905279	1.31636	1.2e-06	0.00015311	purple acid phosphatase 27
A_84_P816758	TA32551_3702	AT5G09530	5	2961102	2961157	AT5G09530	0.002	0.992485	0.999976	2.71853	4.78671e-07	0.000165097	1.31422	0.000326385	0.00786997	hydroxyproline-rich glycoprotein family protein
A_84_P57900	NM_115557	AT3G56980	3	21086908	21086967	AT3G56980	-0.098	0.739833	0.999976	1.13062	0.00256594	0.0497225	1.31322	0.000907222	0.016484	basic helix-loop-helix (bHLH) DNA-binding superfamily protein
A_84_P266230	NM_118948	AT4G28085	4	13960408	13960467	AT4G28085	0.187	0.377669	0.999976	0.969156	0.000629068	0.0201176	1.3117	5.43e-05	0.00216542	unknown protein; Has 30201 Blast hits to 17322 proteins in 780 species: Archae - 12; Bacteria - 1396; Metazoa - 17338; Fungi - 3422; Plants - 5037; Viruses - 0; Other Eukaryotes - 2996 (source: NCBI BLink).
A_84_P16632	NM_117094	AT4G10260	4	6371497	6371556	AT4G10260	0.456	0.0494916	0.652242	1.32234	5.79515e-05	0.00399101	1.30751	6.38e-05	0.00243184	pfkB-like carbohydrate kinase family protein
A_84_P597022	NM_105780	AT1G71110	1	26820795	26820854	AT1G71110	0.291	0.111864	0.866548	1.14196	3.51019e-05	0.00282369	1.30744	1.04e-05	0.000640689	unknown protein; FUNCTIONS IN: molecular_function unknown; INVOLVED IN: biological_process unknown; LOCATED IN: endomembrane system; BEST Arabidopsis thaliana protein match is: unknown protein (TAIR:AT2G12400.1); Has 173 Blast hits to 169 proteins in 21 species: Archae - 0; Bacteria - 0; Metazoa - 3; Fungi - 0; Plants - 165; Viruses - 0; Other Eukaryotes - 5 (source: NCBI BLink).
A_84_P765604	NM_001125463	AT4G05018	4	2572015	2572074	AT4G05018	0.972	0.0634582	0.714383	0.768839	0.130429	0.376525	1.30516	0.0183737	0.128885	unknown protein; FUNCTIONS IN: molecular_function unknown; INVOLVED IN: biological_process unknown; LOCATED IN: endomembrane system; BEST Arabidopsis thaliana protein match is: unknown protein (TAIR:AT4G21500.1); Has 30201 Blast hits to 17322 proteins in 780 species: Archae - 12; Bacteria - 1396; Metazoa - 17338; Fungi - 3422; Plants - 5037; Viruses - 0; Other Eukaryotes - 2996 (source: NCBI BLin…
A_84_P14560	NM_113595	AT3G26830	3	9889472	9889531	AT3G26830	-0.05	0.792967	0.999976	0.717199	0.00265778	0.0508502	1.30338	2.46e-05	0.00119071	Cytochrome P450 superfamily protein
A_84_P832802	TA50028_3702	AT3G53480	3	19826478	19826532	AT3G53480	0.68	0.00882291	0.270991	1.33223	7.13894e-05	0.0046279	1.30164	8.7e-05	0.00296917	pleiotropic drug resistance 9
A_84_P146698	NM_123026	AT5G36690;AT5G36780	[AT5G36690, 5];[AT5G36780, 5]	[AT5G36690, 14415306];[AT5G36780, 14474606]	[AT5G36690, 14415365];[AT5G36780, 14474665]	AT5G36690	0.319	0.201066	0.963741	1.45262	7.86276e-05	0.0049627	1.30011	0.000197397	0.00542778	[AT5G36690, AT5G36690 and AT5G36780 represent identical copies. The duplication within clone F27C7 is believed an artifact with only one true copy existing.];[AT5G36780, AT5G36780 and AT5G36690 represent identical copies. The duplication within clone F27C7 is believed an artifact with only one true copy existing.]
A_84_P834058	NM_112397	AT3G15340	3	5160064	5160123	AT3G15340	0.406	0.107971	0.862269	1.48474	5.84156e-05	0.00400377	1.29997	0.000177927	0.00504913	proton pump interactor 2
A_84_P10196	NM_122135	AT5G22300	5	7381679	7381738	AT5G22300	0.092	0.756117	0.999976	1.09434	0.00321708	0.0562905	1.29987	0.000992248	0.0175885	nitrilase 4
A_84_P12167	NM_124562	AT5G51830	5	2107120621071220	2107131621071350	AT5G51830	0.033	0.853342	0.999976	1.35682	1.14677e-05	0.0014014	1.29932	1.7e-05	0.00091009	pfkB-like carbohydrate kinase family protein
A_84_P17934	NM_120516	AT5G04340	5	1216463	1216522	AT5G04340	-0.265	0.144733	0.917351	1.11661	4.40268e-05	0.00329261	1.2981	1.15e-05	0.00068514	zinc finger of Arabidopsis thaliana 6
A_84_P309133	NM_147867	AT5G18065	5	5979569	5979628	AT5G18065	0.267	0.191162	0.957957	1.11292	0.000135466	0.00713817	1.29553	3.71e-05	0.00161464	unknown protein; BEST Arabidopsis thaliana protein match is: unknown protein (TAIR:AT4G29760.1); Has 30201 Blast hits to 17322 proteins in 780 species: Archae - 12; Bacteria - 1396; Metazoa - 17338; Fungi - 3422; Plants - 5037; Viruses - 0; Other Eukaryotes - 2996 (source: NCBI BLink).
A_84_P278320	NM_202973	AT4G38060	4	1787370917873750	1787401917874020	AT4G38060	-0.205	0.371414	0.999976	0.803935	0.0039344	0.0632632	1.29427	0.000118604	0.00371446	unknown protein; BEST Arabidopsis thaliana protein match is: unknown protein (TAIR:AT5G65480.1); Has 35333 Blast hits to 34131 proteins in 2444 species: Archae - 798; Bacteria - 22429; Metazoa - 974; Fungi - 991; Plants - 531; Viruses - 0; Other Eukaryotes - 9610 (source: NCBI BLink).
A_84_P18732	NM_001203500	AT5G37340	5	14787918	14787977	AT5G37340	0.443	0.157567	0.934313	0.050527	0.865576	0.954031	1.2936	0.00108533	0.0187311	ZPR1 zinc-finger domain protein
A_84_P757973	NM_001084589	AT2G44578	2	18400820	18400879	AT2G44578	-0.388	0.103083	0.851724	1.25329	0.000143918	0.00744694	1.29119	0.00011241	0.00358289	RING/U-box superfamily protein
A_84_P11817	NP209151	AT3G50295	3	18642566	18642625	AT3G50295	0.463	0.433743	0.999976	0.0543397	0.925704	0.976252	1.2907	0.0452811	0.222073	pseudogene, hypothetical protein
A_84_P17583	NM_117219	AT4G11480	4	69728366972871	69729256972948	AT4G11480	1.081	0.230225	0.979799	-0.418924	0.631993	0.840105	1.29033	0.158037	0.437047	cysteine-rich RLK (RECEPTOR-like protein kinase) 32
A_84_P16999	NM_126441	AT2G04038	2	1332314	1332373	AT2G04038	1.374	6.19e-05	0.0139131	1.29047	0.000105213	0.00605515	1.29026	0.000105356	0.00339956	basic leucine-zipper 48
A_84_P13258	NM_104804	AT1G61230	1	22580649	22580708	AT1G61230	0.191	0.231292	0.979805	0.669285	0.00107148	0.0285974	1.28834	4.35e-06	0.00035972	Mannose-binding lectin superfamily protein
A_84_P530732	NM_179009	AT4G06746	4	4074001	4074060	AT4G06746	0.24	0.314677	0.999976	1.0745	0.000679136	0.0212687	1.28473	0.000167783	0.00484748	related to AP2 9
A_84_P16222	NM_106319	AT1G76690	1	28780035	28780094	AT1G76690	0.258	0.113456	0.870953	0.862106	0.0001464	0.00756173	1.2836	4.32e-06	0.000359315	12-oxophytodienoate reductase 2
A_84_P15269	NM_104167	AT1G52890	1	19697331	19697390	AT1G52890	0.493	0.228866	0.979605	1.29215	0.00681805	0.0851678	1.28356	0.00708722	0.070014	NAC domain containing protein 19
A_84_P13022	NM_121529	AT5G15250	5	4950449	4950508	AT5G15250	1.805	5.82e-05	0.0135906	0.850036	0.0120174	0.117632	1.27956	0.000906562	0.016484	FTSH protease 6
A_84_P588837	NM_101223	AT1G13530	1	4634322	4634381	AT1G13530	0.599	0.00152248	0.0991991	0.537278	0.00313844	0.0559329	1.2784	2.6e-06	0.000249223	Protein of unknown function (DUF1262)
A_84_P21717	NM_120503	AT5G04210	5	1155087	1155146	AT5G04210	0.139	0.257043	0.990386	0.478165	0.00181986	0.0398554	1.27586	3.89e-07	7.25e-05	CCCH-type zinc fingerfamily protein with RNA-binding domain
A_84_P284990	NM_117652	AT4G15610	4	8910603	8910662	AT4G15610	0.469	0.00947711	0.283402	1.18787	8.15782e-06	0.00107466	1.27546	4.21e-06	0.000351363	Uncharacterised protein family (UPF0497)
A_84_P19141	NM_130314	AT2G47460	2	19479146	19479205	AT2G47460	0.64	0.00385587	0.169317	0.413674	0.0373822	0.205332	1.27306	1.84e-05	0.000959908	myb domain protein 12
A_84_P11465	NM_106139	AT1G74810	1	2811136928111370	2811147528111530	AT1G74810	0.327	0.144384	0.917142	0.693402	0.00690405	0.085773	1.27024	8.76e-05	0.00298345	HCO3- transporter family
A_84_P756366	CNS0A82N	AT2G09800	2	3672327	3672386	AT2G09800	0.649	0.502995	0.999976	0.273863	0.775574	0.914723	1.26887	0.203549	0.492255	transposable element gene
A_84_P14013	NM_123363	AT5G40000	5	16011101	16011160	AT5G40000	0.616	0.0159117	0.376402	0.216352	0.336494	0.617512	1.26718	0.000119817	0.00374418	P-loop containing nucleoside triphosphate hydrolases superfamily protein
A_84_P302890	NM_119773	AT4G36060	4	17056567	17056626	AT4G36060	0.057	0.655215	0.999976	1.04835	4.59973e-06	0.000733861	1.26624	7.58e-07	0.000112205	basic helix-loop-helix (bHLH) DNA-binding superfamily protein
A_84_P611100	NM_100896	AT1G10220	1	33525773352632	33543613354364	AT1G10220	-0.188	0.531342	0.999976	1.16868	0.00212107	0.043857	1.26605	0.00121938	0.0202886	BEST Arabidopsis thaliana protein match is: ZCF37 (TAIR:AT1G59590.1); Has 43 Blast hits to 43 proteins in 15 species: Archae - 0; Bacteria - 2; Metazoa - 7; Fungi - 0; Plants - 27; Viruses - 0; Other Eukaryotes - 7 (source: NCBI BLink).
A_84_P17365	NM_111731	AT3G08970	3	2740202	2740261	AT3G08970	0.079	0.685728	0.999976	0.82166	0.00127506	0.0321272	1.26388	4.15e-05	0.00176162	DNAJ heat shock N-terminal domain-containing protein
A_84_P16153	NM_101278	AT1G14130	1	4836073	4836132	AT1G14130	-0.002	0.992597	0.999976	1.61598	3.24986e-05	0.00269738	1.26232	0.000259366	0.00661499	2-oxoglutarate (2OG) and Fe(II)-dependent oxygenase superfamily protein
A_84_P758386	A_84_P758386	AT2G22496	2	9560863	9560922	AT2G22496	0.662	0.00118687	0.0837002	0.882768	0.000127949	0.00686809	1.26186	5.43e-06	0.00040789	MIR779a; miRNA
A_84_P13631	NM_113425	AT3G25190	3	9175420	9175479	AT3G25190	0.963	0.000535116	0.0498944	2.81376	2.88187e-08	3.10872e-05	1.26086	5.99e-05	0.00232649	Vacuolar iron transporter (VIT) family protein
A_84_P610481	NM_129014	AT2G34600	2	14573672	14573731	AT2G34600	0.35	0.275719	0.993301	1.20704	0.00236301	0.0467361	1.259	0.00177773	0.0266606	jasmonate-zim-domain protein 7
A_84_P18385	NM_113162	AT3G22630	3	8009802	8009861	AT3G22630	0.02	0.974961	0.999976	0.241249	0.703581	0.878688	1.25834	0.0671397	0.278967	20S proteasome beta subunit D1
A_84_P17850	NM_124877	AT5G54950	5	22310084	22310143	AT5G54950	0.49	0.0621318	0.709091	0.873094	0.00362071	0.060418	1.25671	0.000265161	0.00671748	Aconitase family protein
A_84_P21759	NM_104428	AT1G55530	1	20729682	20729741	AT1G55530	0.25	0.066923	0.729951	0.954529	1.04344e-05	0.00131018	1.25587	7.8e-07	0.000114188	RING/U-box superfamily protein
A_84_P68884	NM_118304	AT4G21840	4	11587199	11587258	AT4G21840	-0.144	0.559993	0.999976	0.800183	0.00678721	0.08505	1.25528	0.000304034	0.00748821	methionine sulfoxide reductase B8
A_84_P129946	NM_111307	AT3G04360	3	1157006	1157065	AT3G04360	0.066	0.750371	0.999976	0.84195	0.00178326	0.03932	1.25362	8.3e-05	0.00287646	Calcium-dependent lipid-binding (CaLB domain) family protein
A_84_P803335	NM_113718	AT3G28007	3	10408127	10408186	AT3G28007	0.405	0.137785	0.907954	0.756277	0.0125317	0.120365	1.25326	0.000468832	0.0102621	Nodulin MtN3 family protein
A_84_P23149	NM_114533	AT3G46660	3	17189795	17189854	AT3G46660	0.02	0.946024	0.999976	0.976982	0.00627229	0.0815426	1.25275	0.00124651	0.0205613	UDP-glucosyl transferase 76E12
A_84_P144289	NM_001160805	AT4G29770	4	14577555	14577614	AT4G29770	0.066	0.689748	0.999976	0.739818	0.000849929	0.0244222	1.2518	1.07e-05	0.000649772	Target of trans acting-siR480/255.
A_84_P820158	NM_127361	AT2G18050	2	7846509	7846568	AT2G18050	-0.579	0.102373	0.851724	1.08702	0.00670426	0.0845555	1.24969	0.00283171	0.0373204	histone H1-3
A_84_P15966	NM_125108	AT5G57260	5	23198704	23198763	AT5G57260	1.101	0.00459491	0.188241	3.2861	5.24228e-07	0.000175056	1.24898	0.00203319	0.0293709	cytochrome P450, family 71, subfamily B, polypeptide 10
A_84_P289964	NM_101759	AT1G19020	1	6568506	6568565	AT1G19020	-0.101	0.667597	0.999976	1.24889	0.000219138	0.00990673	1.24619	0.000222984	0.00593631	unknown protein; BEST Arabidopsis thaliana protein match is: unknown protein (TAIR:AT3G48180.1); Has 88 Blast hits to 88 proteins in 15 species: Archae - 0; Bacteria - 0; Metazoa - 0; Fungi - 0; Plants - 88; Viruses - 0; Other Eukaryotes - 0 (source: NCBI BLink).
A_84_P561025	NM_121839	AT5G18340	5	6070859	6070918	AT5G18340	0.214	0.495447	0.999976	0.247819	0.431275	0.703264	1.24581	0.00185555	0.0275389	ARM repeat superfamily protein
A_84_P14331	NM_001198484	AT1G76650	1	28766956	28767015	AT1G76650	0.389	0.270313	0.992351	1.26175	0.0032905	0.0570976	1.24237	0.0036316	0.0444899	calmodulin-like 38
A_84_P594868	NM_121743	AT5G17370	5	57220325722084	57221965722202	AT5G17370	0.25	0.118537	0.8788	0.241113	0.130865	0.376898	1.24197	5.01e-06	0.00039429	Transducin/WD40 repeat-like superfamily protein
A_84_P514938	NM_121994	AT5G19875	5	6718772	6718831	AT5G19875	0.066	0.648992	0.999976	0.40836	0.0152597	0.133974	1.24184	3.42e-06	0.000304171	unknown protein; FUNCTIONS IN: molecular_function unknown; INVOLVED IN: response to oxidative stress; LOCATED IN: endomembrane system; EXPRESSED IN: 21 plant structures; EXPRESSED DURING: 13 growth stages; BEST Arabidopsis thaliana protein match is: unknown protein (TAIR:AT2G31940.1); Has 30201 Blast hits to 17322 proteins in 780 species: Archae - 12; Bacteria - 1396; Metazoa - 17338; Fungi - 342…
A_84_P858787	NM_001125657	AT4G36988;AT4G36990	[AT4G36988, 4];[AT4G36990, 4]	[AT4G36988, 17440448];[AT4G36990, 17440448]	[AT4G36988, 17440505];[AT4G36990, 17440505]	AT4G36988	0.375	0.0892901	0.811781	1.38088	3.15364e-05	0.00264451	1.23906	8.06e-05	0.0028108	[AT4G36988, conserved peptide upstream open reading frame 49];[AT4G36990, heat shock factor 4]
A_84_P131666	NM_113912	AT3G29970	3	11746399	11746458	AT3G29970	-0.228	0.688995	0.999976	1.12975	0.0676046	0.270289	1.23686	0.0485427	0.230718	B12D protein
A_84_P861478	BP640374	AT1G66580	1	24840426	24840477	AT1G66580	0.321	0.00790579	0.255674	1.08534	3.84714e-07	0.000145152	1.23515	1.07e-07	3.01e-05	senescence associated gene 24
A_84_P22718	NM_104020	AT1G51420	1	19064869	19064928	AT1G51420	0.4	0.129819	0.89447	1.2782	0.000306052	0.0123444	1.23472	0.000401147	0.0091575	sucrose-phosphatase 1
A_84_P273720	NM_125454	AT5G60610	5	24365385	24365444	AT5G60610	0.431	0.0155194	0.36981	0.865015	0.000140754	0.00735144	1.23212	6.24e-06	0.000450404	F-box/RNI-like superfamily protein
A_84_P24030	NM_180291	AT3G21700	3	7646088	7646147	AT3G21700	0.081	0.65169	0.999976	1.59401	2.34941e-06	0.000475142	1.22974	2.57e-05	0.00122913	Ras-related small GTP-binding family protein
A_84_P762507	NM_001125226	AT3G25573	3	9290508	9290567	AT3G25573	-0.427	0.268672	0.992351	1.33683	0.00401256	0.0639228	1.2288	0.00667957	0.0674661	unknown protein; FUNCTIONS IN: molecular_function unknown; INVOLVED IN: biological_process unknown; LOCATED IN: endomembrane system; Has 30201 Blast hits to 17322 proteins in 780 species: Archae - 12; Bacteria - 1396; Metazoa - 17338; Fungi - 3422; Plants - 5037; Viruses - 0; Other Eukaryotes - 2996 (source: NCBI BLink).
A_84_P87559	NM_105321	AT1G66500	1	24812067	24812126	AT1G66500	0.312	0.230244	0.979799	2.09706	4.43665e-06	0.00071984	1.22859	0.000445125	0.00987113	Pre-mRNA cleavage complex II
A_84_P17451	NM_113751	AT3G28320	3	10582724	10582783	AT3G28320	-0.037	0.907745	0.999976	0.849003	0.0196121	0.151085	1.22638	0.00236928	0.0326962	Protein of unknown function (DUF677)
A_84_P191974	NM_120399	AT5G03210	5	763074	763133	AT5G03210	0.56	0.128427	0.891947	1.85211	0.000228107	0.0101437	1.2258	0.0043609	0.0505065	unknown protein; FUNCTIONS IN: molecular_function unknown; INVOLVED IN: biological_process unknown; LOCATED IN: endomembrane system; EXPRESSED IN: 11 plant structures; EXPRESSED DURING: 7 growth stages; Has 6 Blast hits to 6 proteins in 2 species: Archae - 0; Bacteria - 0; Metazoa - 0; Fungi - 0; Plants - 6; Viruses - 0; Other Eukaryotes - 0 (source: NCBI BLink).
A_84_P23455	NM_105534	AT1G68620	1	25766966	25767025	AT1G68620	-0.086	0.671019	0.999976	1.73174	3.48369e-06	0.000602679	1.2256	7.81e-05	0.00276402	alpha/beta-Hydrolases superfamily protein
A_84_P223429	NM_123731	AT5G43650	5	17533325	17533384	AT5G43650	0.224	0.51285	0.999976	1.29768	0.00255838	0.0496093	1.22518	0.00370843	0.0450622	basic helix-loop-helix (bHLH) DNA-binding superfamily protein
A_84_P285660	NM_127339	AT2G17850	2	7760011	7760070	AT2G17850	-0.13	0.743071	0.999976	0.845964	0.0511775	0.235872	1.22064	0.00929428	0.0831505	Rhodanese/Cell cycle control phosphatase superfamily protein
A_84_P538761	NM_118044	AT4G19240	4	10527893	10527952	AT4G19240	1.197	0.242383	0.98336	-0.746618	0.456942	0.723838	1.22041	0.233996	0.527495	unknown protein; BEST Arabidopsis thaliana protein match is: unknown protein (TAIR:AT3G43280.1); Has 19 Blast hits to 17 proteins in 2 species: Archae - 0; Bacteria - 0; Metazoa - 0; Fungi - 0; Plants - 19; Viruses - 0; Other Eukaryotes - 0 (source: NCBI BLink).
A_84_P760776	AY080642	AT3G25495	3	9250437	9250496	AT3G25495	0.036	0.895421	0.999976	0.521931	0.0787968	0.291421	1.21912	0.000921176	0.0166484	pseudogene of leucine-rich repeat protein
A_84_P834342	NM_202055	AT1G07780	1	2412047	2412104	AT1G07780	0.306	0.142281	0.915682	0.824112	0.00142865	0.0346105	1.2186	6.71e-05	0.00250443	phosphoribosylanthranilate isomerase 1
A_84_P193844	NM_148079	AT5G42965	5	17237061	17237120	AT5G42965	0.125	0.296152	0.999976	0.466789	0.00193449	0.0414586	1.2171	5.33e-07	9.11e-05	Polynucleotidyl transferase, ribonuclease H-like superfamily protein
A_84_P245475	NM_128103	AT2G25460	2	10832830	10832889	AT2G25460	0.055	0.751332	0.999976	1.29804	1.14296e-05	0.0014014	1.21405	2.09e-05	0.0010555	CONTAINS InterPro DOMAIN/s: C2 calcium-dependent membrane targeting (InterPro:IPR000008); BEST Arabidopsis thaliana protein match is: unknown protein (TAIR:AT5G04860.1); Has 108 Blast hits to 69 proteins in 11 species: Archae - 0; Bacteria - 0; Metazoa - 0; Fungi - 0; Plants - 108; Viruses - 0; Other Eukaryotes - 0 (source: NCBI BLink).
A_84_P840621	NM_101811	AT1G19530	1	6764414	6764473	AT1G19530	1.298	0.0140102	0.350171	1.59205	0.00440138	0.0671723	1.20935	0.0199632	0.135757	unknown protein; FUNCTIONS IN: molecular_function unknown; INVOLVED IN: N-terminal protein myristoylation, anaerobic respiration; LOCATED IN: cellular_component unknown; EXPRESSED IN: leaf apex, inflorescence meristem, hypocotyl, root, flower; EXPRESSED DURING: petal differentiation and expansion stage; Has 47 Blast hits to 47 proteins in 13 species: Archae - 0; Bacteria - 0; Metazoa - 0; Fungi -…
A_84_P868030	NM_001125247	AT3G27415	3	10147858	10147917	AT3G27415	0.043	0.824079	0.999976	0.888734	0.000765194	0.0229382	1.2089	6.52e-05	0.00246667	unknown protein; FUNCTIONS IN: molecular_function unknown; INVOLVED IN: biological_process unknown; LOCATED IN: cellular_component unknown; Has 30201 Blast hits to 17322 proteins in 780 species: Archae - 12; Bacteria - 1396; Metazoa - 17338; Fungi - 3422; Plants - 5037; Viruses - 0; Other Eukaryotes - 2996 (source: NCBI BLink).
A_84_P539272	NM_106303	AT1G76530	1	28720262	28720321	AT1G76530	-0.209	0.464876	0.999976	0.829713	0.012433	0.119976	1.20856	0.00120302	0.0201052	Auxin efflux carrier family protein
A_84_P249535	NM_101205	AT1G13340	1	4569671	4569730	AT1G13340	0.23	0.26905	0.992351	0.914658	0.000780077	0.0230476	1.20636	8.67e-05	0.00296551	Regulator of Vps4 activity in the MVB pathway protein
A_84_P14757	NM_202838	AT4G18330	4	10128412	10128471	AT4G18330	0.02	0.977671	0.999976	0.0305362	0.965778	0.989659	1.20566	0.111757	0.368117	Translation elongation factor EF1A/initiation factor IF2gamma family protein
A_84_P867036	NM_115815	AT3G59530	3	21995112	21995171	AT3G59530	-0.269	0.0510616	0.661428	0.383487	0.00996565	0.10655	1.20416	1.17e-06	0.000150435	Calcium-dependent phosphotriesterase superfamily protein
A_84_P841998	NM_123429	AT5G40645	5	16280610	16280669	AT5G40645	0.866	0.0192211	0.420085	1.33109	0.00151055	0.035733	1.20362	0.00297281	0.0385084	RPM1-interacting protein 4 (RIN4) family protein
A_84_P834435	NM_116321	AT4G00940	4	403894	403953	AT4G00940	0.182	0.207131	0.965034	0.731437	0.000244943	0.0106416	1.19947	3.16e-06	0.000289882	Dof-type zinc finger DNA-binding family protein
A_84_P220448	NM_117601	AT4G15120	4	8635306	8635365	AT4G15120	-0.077	0.769556	0.999976	1.61037	6.90084e-05	0.00454265	1.19743	0.000738807	0.0141353	VQ motif-containing protein
A_84_P12691	NM_113659	AT3G27440	3	10157824	10157883	AT3G27440	-0.148	0.454118	0.999976	0.423007	0.0490575	0.231335	1.19692	6.98e-05	0.00257165	uridine kinase-like 5
A_84_P594026	NM_122902	AT5G35110	5	13363942	13364001	AT5G35110	-0.003	0.991599	0.999976	1.55593	0.000262302	0.0110128	1.1955	0.00184942	0.0274788	unknown protein; BEST Arabidopsis thaliana protein match is: unknown protein (TAIR:AT2G46490.1); Has 1807 Blast hits to 1807 proteins in 277 species: Archae - 0; Bacteria - 0; Metazoa - 736; Fungi - 347; Plants - 385; Viruses - 0; Other Eukaryotes - 339 (source: NCBI BLink).
A_84_P861430	NM_116417	AT4G01870	4	809268	809327	AT4G01870	0.268	0.187733	0.957699	1.34671	2.51967e-05	0.00231578	1.19376	7.2e-05	0.00261428	tolB protein-related
A_84_P562539	NM_114065	AT3G32960	3	1350019613500220	1350031713500340	AT3G32960	0.439	0.623001	0.999976	0.32253	0.717331	0.885533	1.19362	0.197134	0.484991	Domain of unknown function (DUF1985)
A_84_P566476	NM_125767	AT5G63720	5	25507732	25507791	AT5G63720	-0.034	0.974292	0.999976	0.719999	0.496409	0.753004	1.19321	0.268687	0.564273	kokopelli
A_84_P598606	NM_105320	AT1G66490	1	24809439	24809498	AT1G66490	-0.104	0.838229	0.999976	0.191772	0.706124	0.879973	1.19315	0.0353552	0.193107	F-box and associated interaction domains-containing protein
A_84_P815258	NM_118701	AT4G25690;AT4G25692	[AT4G25690, 4];[AT4G25692, 4]	[AT4G25690, 13090927];[AT4G25692, 13090927]	[AT4G25690, 13090986];[AT4G25692, 13090986]	AT4G25690	0.075	0.682887	0.999976	0.770292	0.00129948	0.032633	1.19237	4.02e-05	0.00171171	[AT4G25690, unknown protein; BEST Arabidopsis thaliana protein match is: unknown protein (TAIR:AT4G25670.2); Has 73 Blast hits to 60 proteins in 13 species: Archae - 0; Bacteria - 2; Metazoa - 4; Fungi - 0; Plants - 67; Viruses - 0; Other Eukaryotes - 0 (source: NCBI BLink).];[AT4G25692, conserved peptide upstream open reading frame 13]
A_84_P255920	NM_127988	AT2G24260	2	10319722	10319781	AT2G24260	1.297	0.000162677	0.0237145	1.14768	0.000430183	0.0156182	1.18985	0.00032484	0.00785249	LJRHL1-like 1
A_84_P535387	NM_123426	AT5G40620	5	16269539	16269598	AT5G40620	-0.1	0.894322	0.999976	-0.428265	0.571363	0.805264	1.18695	0.134791	0.404017	unknown protein; Has 1807 Blast hits to 1807 proteins in 277 species: Archae - 0; Bacteria - 0; Metazoa - 736; Fungi - 347; Plants - 385; Viruses - 0; Other Eukaryotes - 339 (source: NCBI BLink).
A_84_P18240	NM_127488	AT2G19310	2	8370037	8370096	AT2G19310	-0.04	0.860911	0.999976	1.25353	0.000187623	0.00891083	1.18477	0.000294874	0.00729387	HSP20-like chaperones superfamily protein
A_84_P12851	NM_117118	AT4G10500	4	6492247	6492306	AT4G10500	0.734	0.0855442	0.79639	0.826424	0.0569081	0.247544	1.18439	0.0112662	0.0940527	2-oxoglutarate (2OG) and Fe(II)-dependent oxygenase superfamily protein
A_84_P756195	NM_126448	AT2G04070	2	1353938	1353997	AT2G04070	-0.149	0.433892	0.999976	0.981505	0.00026467	0.0110961	1.18434	5.56e-05	0.00219499	MATE efflux family protein
A_84_P577620	NM_180246	AT3G13435	3	4375850	4375909	AT3G13435	-0.446	0.0438207	0.619007	0.467808	0.0362082	0.202247	1.1839	9.46e-05	0.00314031	unknown protein; FUNCTIONS IN: molecular_function unknown; INVOLVED IN: biological_process unknown; LOCATED IN: endomembrane system; Has 4 Blast hits to 4 proteins in 2 species: Archae - 0; Bacteria - 0; Metazoa - 0; Fungi - 0; Plants - 4; Viruses - 0; Other Eukaryotes - 0 (source: NCBI BLink).
A_84_P15732	NM_118671	AT4G25390	4	12979350	12979409	AT4G25390	0.26	0.0967839	0.839657	0.975218	3.42153e-05	0.00278355	1.18048	6.07e-06	0.000439551	Protein kinase superfamily protein
A_84_P164303	NM_125255	AT5G58680	5	23708138	23708197	AT5G58680	0.291	0.0925436	0.824344	0.405271	0.0265308	0.173139	1.17927	1.49e-05	0.000830905	ARM repeat superfamily protein
A_84_P15590	NM_114744	AT3G48850	3	18114908	18114967	AT3G48850	-0.081	0.755183	0.999976	0.993663	0.00246275	0.048047	1.17919	0.00074026	0.0141536	phosphate transporter 3;2
A_84_P500668	NM_147827	AT5G01225	5	92257	92316	AT5G01225	0.156	0.534328	0.999976	1.14507	0.000705052	0.0218456	1.17815	0.000569506	0.0116913	unknown protein; BEST Arabidopsis thaliana protein match is: unknown protein (TAIR:AT3G09032.1); Has 30201 Blast hits to 17322 proteins in 780 species: Archae - 12; Bacteria - 1396; Metazoa - 17338; Fungi - 3422; Plants - 5037; Viruses - 0; Other Eukaryotes - 2996 (source: NCBI BLink).
A_84_P751463	A_84_P751463	AT1G64250	1	23843192	23843251	AT1G64250	0.553	0.457086	0.999976	0.560649	0.451398	0.720021	1.17758	0.129823	0.397045	transposable element gene
A_84_P825780	NM_001125629	AT4G32640	4	15742737	15742796	AT4G32640	0.314	0.517142	0.999976	0.244087	0.612974	0.830348	1.17753	0.0294767	0.172828	Sec23/Sec24 protein transport family protein
A_84_P16449	NM_113183	AT3G22840	3	8084629	8084688	AT3G22840	-0.259	0.0690772	0.740448	0.708228	0.000200818	0.009408	1.17682	2.21e-06	0.000222193	Chlorophyll A-B binding family protein
A_84_P754808	NM_001123806	AT1G13195	1	4501782	4501841	AT1G13195	0.132	0.262267	0.990633	0.99128	3.14962e-06	0.000565318	1.17534	6.13e-07	9.79e-05	RING/U-box superfamily protein
A_84_P21022	NM_001202599	AT2G15480	2	67597946759807	67599896760034	AT2G15480	0.141	0.454925	0.999976	1.73994	1.51328e-06	0.000351565	1.17531	5.49e-05	0.00218165	UDP-glucosyl transferase 73B5
A_84_P15008	NM_124760	AT5G53810	5	21850336	21850395	AT5G53810	0.313	0.408502	0.999976	0.936223	0.0265702	0.173222	1.17477	0.00839401	0.0781644	O-methyltransferase family protein
A_84_P816283	NM_104206	AT1G53280	1	1986676219866800	1986690119866920	AT1G53280	0.805	0.00062147	0.0554215	0.920347	0.000219398	0.00990673	1.17458	2.78e-05	0.00129429	Class I glutamine amidotransferase-like superfamily protein
A_84_P784658	NM_125080	AT5G56980	5	23056833	23056892	AT5G56980	0.594	0.0183526	0.409313	1.06851	0.000445632	0.0160013	1.17369	0.000212644	0.0057179	unknown protein; FUNCTIONS IN: molecular_function unknown; INVOLVED IN: biological_process unknown; LOCATED IN: endomembrane system; EXPRESSED IN: 18 plant structures; EXPRESSED DURING: 12 growth stages; BEST Arabidopsis thaliana protein match is: unknown protein (TAIR:AT4G26130.1); Has 30201 Blast hits to 17322 proteins in 780 species: Archae - 12; Bacteria - 1396; Metazoa - 17338; Fungi - 3422;…
A_84_P17334	NM_129002	AT2G34500	2	14540212	14540271	AT2G34500	0.545	0.0402779	0.593789	1.26451	0.000238252	0.01043	1.1732	0.000429486	0.00960243	cytochrome P450, family 710, subfamily A, polypeptide 1
A_84_P126821	NM_201974	AT2G46790	2	19234124	19234183	AT2G46790	-0.317	0.221379	0.972976	0.346204	0.184264	0.447123	1.17199	0.000604977	0.012183	pseudo-response regulator 9
A_84_P10439	NM_100779	AT1G09080	1	2929260	2929320	AT1G09080	0.007	0.980097	0.999976	0.6245	0.0513472	0.236313	1.17152	0.00183795	0.0273492	Heat shock protein 70 (Hsp 70) family protein
A_84_P16645	NM_117422	AT4G13480	4	7837519	7837578	AT4G13480	0.501	0.0582698	0.698554	0.877742	0.00361887	0.060418	1.17142	0.000478137	0.0103945	myb domain protein 79
A_84_P17045	NM_100736	AT1G08630	1	27439642743986	27440722744108	AT1G08630	0.454	0.119211	0.879217	0.988108	0.00378209	0.0619334	1.16964	0.00122039	0.0202937	threonine aldolase 1
A_84_P762988	NM_001085035	AT4G36950	4	17422796	17422855	AT4G36950	0.247	0.40685	0.999976	1.27349	0.0010523	0.0282428	1.16833	0.00192339	0.0282104	mitogen-activated protein kinase kinase kinase 21
A_84_P19332	NM_113376	AT3G24650	3	9000712	9000771	AT3G24650	0.426	0.306026	0.999976	0.705388	0.103893	0.334464	1.16819	0.0137888	0.10703	AP2/B3-like transcriptional factor family protein
A_84_P830637	NM_125819	AT5G64230	5	25693763	25693822	AT5G64230	-0.139	0.484998	0.999976	1.66411	3.83576e-06	0.000651806	1.1664	9.24e-05	0.00309178	unknown protein; FUNCTIONS IN: molecular_function unknown; INVOLVED IN: biological_process unknown; LOCATED IN: endomembrane system; EXPRESSED IN: 9 plant structures; EXPRESSED DURING: 4 anthesis, petal differentiation and expansion stage; BEST Arabidopsis thaliana protein match is: unknown protein (TAIR:AT3G19920.1); Has 35333 Blast hits to 34131 proteins in 2444 species: Archae - 798; Bacteria …
A_84_P21412	NM_118760	AT4G26270	4	13301158	13301217	AT4G26270	0.513	0.0250625	0.482404	0.357542	0.097411	0.323704	1.16416	0.000116078	0.00365919	phosphofructokinase 3
A_84_P18079	NM_103322	AT1G36340	1	13683845	13683904	AT1G36340	0.282	0.19585	0.961659	0.775611	0.00317374	0.0559329	1.15969	0.00016514	0.00478073	ubiquitin-conjugating enzyme 31
A_84_P113182	NM_120127	AT4G39670	4	18410773	18410832	AT4G39670	-0.085	0.734824	0.999976	1.14761	0.000749343	0.0225944	1.15922	0.000695402	0.0134845	Glycolipid transfer protein (GLTP) family protein
A_84_P19131	NM_127952	AT2G23910	2	10179723	10179782	AT2G23910	0.239	0.102511	0.851724	0.795497	0.000109749	0.0062165	1.15906	3.82e-06	0.000327251	NAD(P)-binding Rossmann-fold superfamily protein
A_84_P12788	NM_115455	AT3G55970	3	20766995	20767054	AT3G55970	0.375	0.571658	0.999976	1.53284	0.0367589	0.203706	1.15763	0.0997544	0.346454	jasmonate-regulated gene 21
A_84_P17225	NM_130287	AT2G47190	2	19377025	19377084	AT2G47190	0.581	0.0238355	0.469852	0.987574	0.00101806	0.0275818	1.15612	0.000309577	0.00758568	myb domain protein 2
A_84_P12887	NM_102971	AT1G32375	1	11680605	11680664	AT1G32375	0.226	0.213939	0.969179	0.603644	0.00495318	0.0714442	1.15552	3.71e-05	0.00161464	F-box/RNI-like/FBD-like domains-containing protein
A_84_P24128	NM_115275	AT3G54150	3	20050818	20050877	AT3G54150	0.036	0.808589	0.999976	0.941558	5.58013e-05	0.0039277	1.1551	9.01e-06	0.000582761	S-adenosyl-L-methionine-dependent methyltransferases superfamily protein
A_84_P172281	NM_124262	AT5G48850	5	19805613	19805672	AT5G48850	-0.318	0.213203	0.967566	-0.14836	0.549753	0.791187	1.15351	0.000609216	0.012226	Tetratricopeptide repeat (TPR)-like superfamily protein
A_84_P600173	NM_120429	AT5G03490	5	872973	873032	AT5G03490	0.353	0.177736	0.951749	0.930233	0.00314175	0.0559329	1.15194	0.000711642	0.0137297	UDP-Glycosyltransferase superfamily protein
A_84_P799394	NM_112858	AT3G19680	3	6840598	6840657	AT3G19680	0.699	0.0395693	0.588783	0.486363	0.132144	0.378923	1.15147	0.0028246	0.0372437	Protein of unknown function (DUF1005)
A_84_P566239	NM_118779	AT4G26460	4	13369683	13369742	AT4G26460	0.184	0.478004	0.999976	0.823253	0.00759782	0.0910498	1.14967	0.000854929	0.0157384	S-adenosyl-L-methionine-dependent methyltransferases superfamily protein
A_84_P822840	NM_111968	AT3G11340	3	3557015	3557074	AT3G11340	0.539	0.0278262	0.502145	0.773636	0.00399935	0.0638251	1.14965	0.000233148	0.00611472	UDP-Glycosyltransferase superfamily protein
A_84_P824985	NM_127423	AT2G18680;AT2G18670	[AT2G18680, 2];[AT2G18670, 2]	[AT2G18680, 8095584];[AT2G18670, 8095584]	[AT2G18680, 8095643];[AT2G18670, 8095643]	AT2G18680	-0.482	0.0489748	0.650019	1.30445	0.000101661	0.00588998	1.14656	0.000291125	0.0072259	[AT2G18680, unknown protein; FUNCTIONS IN: molecular_function unknown; INVOLVED IN: biological_process unknown; LOCATED IN: endomembrane system; EXPRESSED IN: male gametophyte, pollen tube; EXPRESSED DURING: L mature pollen stage, M germinated pollen stage; BEST Arabidopsis thaliana protein match is: unknown protein (TAIR:AT2G18690.1); Has 30201 Blast hits to 17322 proteins in 780 species: Archae…
A_84_P565128	NM_111912	AT3G10750	3	3368125	3368184	AT3G10750	-0.109	0.576868	0.999976	0.912678	0.000574703	0.0190581	1.14574	9.31e-05	0.00310489	FBD domain family
A_84_P18335	NM_111115	AT3G02480	3	512384512440	512623512625	AT3G02480	0.89	0.0252061	0.482778	0.752465	0.0507863	0.234785	1.14484	0.00679689	0.0682255	Late embryogenesis abundant protein (LEA) family protein
A_84_P609053	NM_120691	AT5G06090	5	1836648	1836707	AT5G06090	-0.37	0.190864	0.957957	2.15108	7.09111e-06	0.000973485	1.14417	0.00131654	0.0214531	glycerol-3-phosphate acyltransferase 7
A_84_P210278	NM_202367	AT1G66700	1	24873301	24873360	AT1G66700	-0.644	0.0441835	0.620957	0.589448	0.0615217	0.257533	1.14415	0.0020347	0.0293779	S-adenosyl-L-methionine-dependent methyltransferases superfamily protein
A_84_P15452	NM_128011	AT2G24500	2	1040139810401410	1040149910401540	AT2G24500	0.166	0.170614	0.948521	1.37137	1.47889e-07	7.451e-05	1.14408	8.78e-07	0.000123625	Zinc finger protein 622
A_84_P10268	NM_124326	AT5G49490	5	20076110	20076169	AT5G49490	-0.047	0.93173	0.999976	0.102044	0.851089	0.948304	1.14407	0.0548954	0.24723	AGAMOUS-like 83
A_84_P20925	NM_105326	AT1G66550	1	24829530	24829589	AT1G66550	0.947	0.000394083	0.0397341	0.188752	0.333177	0.614172	1.14375	8.48e-05	0.00292177	WRKY DNA-binding protein 67
A_84_P834894	NM_127411	AT2G18550	2	80498968049899	80505488050603	AT2G18550	1.74	2.45e-05	0.00869096	1.34767	0.00021531	0.00983264	1.14272	0.000770447	0.0145756	homeobox protein 21
A_84_P153368	NM_001161306	AT5G54148	5	21976494	21976553	AT5G54148	0.31	0.221133	0.972363	0.559512	0.039318	0.209604	1.14272	0.000614045	0.0122972	unknown protein; BEST Arabidopsis thaliana protein match is: unknown protein (TAIR:AT5G54150.1); Has 104 Blast hits to 102 proteins in 23 species: Archae - 0; Bacteria - 0; Metazoa - 11; Fungi - 0; Plants - 88; Viruses - 0; Other Eukaryotes - 5 (source: NCBI BLink).
A_84_P846200	NM_179155	AT4G33150	4	15989178	15989237	AT4G33150	1.148	0.000798396	0.0647477	0.574878	0.0413775	0.214724	1.1398	0.000840047	0.0155541	lysine-ketoglutarate reductase/saccharopine dehydrogenase bifunctional enzyme
A_84_P528560	NM_104332	AT1G54540	1	20367703	20367762	AT1G54540	-0.1	0.715616	0.999976	1.24504	0.000740121	0.0224681	1.137	0.00142361	0.0226375	Late embryogenesis abundant (LEA) hydroxyproline-rich glycoprotein family
A_84_P769561	NM_001125942	AT5G51451	5	2089845320898480	2089860520898630	AT5G51451	-0.121	0.413101	0.999976	0.660878	0.000758364	0.0228049	1.13464	8.1e-06	0.000539904	Encodes a root meristem growth factor (RGF). Belongs to a family of functionally redundant homologous peptides that are secreted, tyrosine-sulfated, and expressed mainly in the stem cell area and the innermost layer of central columella cells. RGFs are required for maintenance of the root stem cell niche and transit amplifying cell proliferation. Members of this family include: At5g60810 (RGF1), …
A_84_P570318	NM_126470	AT2G04370	2	15239291523936	15240471524098	AT2G04370	-0.139	0.888077	0.999976	0.716842	0.473601	0.736729	1.13418	0.265461	0.561437	unknown protein; Has 2 Blast hits to 2 proteins in 1 species: Archae - 0; Bacteria - 0; Metazoa - 0; Fungi - 0; Plants - 2; Viruses - 0; Other Eukaryotes - 0 (source: NCBI BLink).
A_84_P856658	NM_100346	AT1G04660	1	1301544	1301603	AT1G04660	-0.015	0.979223	0.999976	0.451252	0.436491	0.707681	1.13001	0.0687796	0.283144	glycine-rich protein
A_84_P17524	NM_115710	AT3G58480	3	21631769	21631828	AT3G58480	0.091	0.891552	0.999976	-0.00271522	0.996749	0.999003	1.12924	0.111674	0.367906	calmodulin-binding family protein
A_84_P789430	NM_001202584	AT2G06555	2	2604235	2604294	AT2G06555	0.217	0.674834	0.999976	-0.041952	0.93511	0.980056	1.12921	0.0472132	0.227247	unknown protein; FUNCTIONS IN: molecular_function unknown; INVOLVED IN: biological_process unknown.
A_84_P843277	NM_111233	AT3G03620	3	874746	874805	AT3G03620	-0.006	0.992718	0.999976	0.24107	0.73184	0.893262	1.12879	0.128714	0.39509	MATE efflux family protein
A_84_P10446	NM_105380	AT1G67100	1	25054573	25054632	AT1G67100	0.25	0.516676	0.999976	0.784772	0.0602493	0.254714	1.12849	0.0120331	0.0979498	LOB domain-containing protein 40
A_84_P768685	A_84_P768685	AT5G27927	5	9957220	9957279	AT5G27927	-0.12	0.86856	0.999976	-0.0727272	0.920276	0.974208	1.12837	0.141119	0.41379	transposable element gene
A_84_P757899	EG464741	AT2G47895	2	1961060119610640	1961071819610730	AT2G47895	-0.065	0.573726	0.999976	0.359474	0.00898438	0.100681	1.12794	9.82e-07	0.000136183	other RNA
A_84_P760629	A_84_P760629	AT3G04717	3	1284866	1284925	AT3G04717	0.073	0.807992	0.999976	0.943776	0.00860552	0.0980298	1.12754	0.00292808	0.038222	Encodes a Wound-induced protein (WIP) family protein
A_84_P245685	NM_114298	AT3G44300	3	15985151	15985210	AT3G44300	0.567	0.0468624	0.639941	1.28555	0.000385386	0.0144296	1.12704	0.00103297	0.0180809	nitrilase 2
A_84_P819355	TA34739_3702	AT1G23440	1	83217858321811	83219318321959	AT1G23440	0.142	0.480056	0.999976	0.889563	0.000873031	0.0248272	1.12633	0.000138572	0.00416701	Peptidase C15, pyroglutamyl peptidase I-like
A_84_P760791	NM_001035779	AT3G54060	3	20019076	20019135	AT3G54060	-0.324	0.795762	0.999976	-0.637737	0.612353	0.830251	1.12398	0.377962	0.663062	unknown protein; BEST Arabidopsis thaliana protein match is: unknown protein (TAIR:AT2G37960.2); Has 455 Blast hits to 322 proteins in 98 species: Archae - 0; Bacteria - 178; Metazoa - 88; Fungi - 75; Plants - 28; Viruses - 2; Other Eukaryotes - 84 (source: NCBI BLink).
A_84_P18803	NM_125087	AT5G57050	5	23089235	23089294	AT5G57050	0.075	0.717121	0.999976	0.811349	0.00218412	0.0444382	1.12378	0.000193803	0.00536704	Protein phosphatase 2C family protein
A_84_P10006	TC369305	AT4G08020	4	4840756	4840815	AT4G08020	0.339	0.385806	0.999976	0.0645074	0.866468	0.954267	1.12335	0.0125386	0.100638	transposable element gene
A_84_P11592	NM_129406	AT2G38490	2	16113932	16113991	AT2G38490	-0.21	0.234177	0.979805	1.96239	1.93309e-07	8.83517e-05	1.123	3.72e-05	0.00161464	CBL-interacting protein kinase 22
A_84_P761260	NM_001035559	AT3G04903	3	1350926	1350985	AT3G04903	-0.211	0.52549	0.999976	-0.029455	0.928625	0.978041	1.12275	0.00527429	0.0572438	Defensin-like (DEFL) family protein
A_84_P21945	NM_102968	AT1G32350	1	1166724511667290	1166739411667400	AT1G32350	-0.325	0.317074	0.999976	0.992841	0.00868407	0.0985479	1.12213	0.00420976	0.0492849	alternative oxidase 1D
A_84_P21769	NM_104793	AT1G61120	1	22528481	22528540	AT1G61120	-0.252	0.55003	0.999976	0.584081	0.181211	0.442696	1.1217	0.0195291	0.133724	terpene synthase 04
A_84_P22953	NM_128071	AT2G25140	2	10697888	10697947	AT2G25140	0.473	0.0614669	0.706648	0.492741	0.0529877	0.240016	1.12138	0.000481181	0.0104212	casein lytic proteinase B4
A_84_P857480	NM_180616	AT1G20450	1	7088440	7088499	AT1G20450	0.704	0.00323467	0.152284	0.320433	0.11432	0.35148	1.12062	0.000101126	0.00329268	Dehydrin family protein
A_84_P751028	NP228609	AT1G33855	1	12292420	12292479	AT1G33855	0.19	0.535219	0.999976	0.235992	0.44339	0.713016	1.1205	0.00324364	0.0410536	transposable element gene
A_84_P187744	NM_148856	AT3G48300	3	17887054	17887113	AT3G48300	0.52	0.0551842	0.68192	0.756356	0.00988837	0.106137	1.11961	0.00078684	0.0147689	cytochrome P450, family 71, subfamily A, polypeptide 23
A_84_P265870	NM_127015	AT2G14520	2	6182507	6182566	AT2G14520	0.295	0.101212	0.848487	0.620905	0.00328392	0.0570869	1.11939	3.53e-05	0.0015487	CBS domain-containing protein with a domain of unknown function (DUF21)
A_84_P266650	NM_115308	AT3G54510	3	20183159	20183218	AT3G54510	0.2	0.0843783	0.791691	0.733966	2.79942e-05	0.00246607	1.11882	5.4e-07	9.18e-05	Early-responsive to dehydration stress protein (ERD4)
A_84_P301370	NM_001202777	AT2G38890	2	16242572	16242631	AT2G38890	-0.049	0.950399	0.999976	-0.453291	0.571159	0.805112	1.11753	0.178492	0.463633	unknown protein; Has 58 Blast hits to 54 proteins in 15 species: Archae - 0; Bacteria - 0; Metazoa - 6; Fungi - 0; Plants - 46; Viruses - 0; Other Eukaryotes - 6 (source: NCBI BLink).
A_84_P800880	NM_120783	AT5G07010	5	2175764	2175823	AT5G07010	1.284	7.34e-05	0.0149474	1.04527	0.000393406	0.0146573	1.11738	0.000232385	0.00610578	sulfotransferase 2A
A_84_P14794	NM_118836	AT4G27020	4	1356881313568810	1356889713568940	AT4G27020	0.076	0.606521	0.999976	0.407599	0.0159065	0.136225	1.1168	9.74e-06	0.000608146	unknown protein; FUNCTIONS IN: molecular_function unknown; LOCATED IN: vacuole; BEST Arabidopsis thaliana protein match is: unknown protein (TAIR:AT5G54870.1); Has 1807 Blast hits to 1807 proteins in 277 species: Archae - 0; Bacteria - 0; Metazoa - 736; Fungi - 347; Plants - 385; Viruses - 0; Other Eukaryotes - 339 (source: NCBI BLink).
A_84_P20571	NM_105541	AT1G68690	1	25791823	25791882	AT1G68690	-0.052	0.774168	0.999976	0.745204	0.00156738	0.0364765	1.11364	6.86e-05	0.00254024	Protein kinase superfamily protein
A_84_P14244	NM_001198191	AT1G31140	1	11119575	11119634	AT1G31140	0.026	0.970052	0.999976	0.335738	0.625131	0.836206	1.11335	0.124407	0.388467	GORDITA
A_84_P11915	NM_001160753	AT4G12610	4	7458228	7458287	AT4G12610	-0.406	0.252903	0.989891	0.909476	0.0208999	0.155776	1.11148	0.00726718	0.0710984	transcription activators;DNA binding;RNA polymerase II transcription factors;catalytics;transcription initiation factors
A_84_P761753	DQ108669	AT3G27884	3	10346308	10346367	AT3G27884	0.734	0.0213279	0.443195	1.04009	0.00302561	0.0546131	1.11146	0.00194847	0.0284764	other RNA
A_84_P163543	NM_112222	AT3G13720	3	4495759	4495818	AT3G13720	0.378	0.144356	0.917142	0.756036	0.00957324	0.104059	1.11017	0.000799504	0.0149563	PRA1 (Prenylated rab acceptor) family protein
A_84_P11223	NM_124581	AT5G52020	5	21124192	21124251	AT5G52020	-0.17	0.532374	0.999976	3.13313	1.85708e-07	8.83517e-05	1.10921	0.00160801	0.0248408	Integrase-type DNA-binding superfamily protein
A_84_P542377	NM_120435	AT5G03550	5	895907	895966	AT5G03550	0.078	0.759913	0.999976	2.27188	2.39412e-06	0.000477461	1.10807	0.00107085	0.0185718	BEST Arabidopsis thaliana protein match is: TRAF-like family protein (TAIR:AT2G42460.1); Has 137 Blast hits to 125 proteins in 2 species: Archae - 0; Bacteria - 0; Metazoa - 0; Fungi - 0; Plants - 137; Viruses - 0; Other Eukaryotes - 0 (source: NCBI BLink).
A_84_P20045	NM_104560	AT1G57630	1	21346036	21346095	AT1G57630	-0.156	0.643916	0.999976	0.957522	0.0142639	0.129443	1.10776	0.00638662	0.0655507	Toll-Interleukin-Resistance (TIR) domain family protein
A_84_P16611	NM_116461	AT4G02280	4	998572998601	998687998716	AT4G02280	1.031	0.000818107	0.0656889	0.850734	0.0030956	0.0553891	1.10739	0.000480087	0.0104132	sucrose synthase 3
A_84_P19207	NM_129594	AT2G40340	2	16848686	16848745	AT2G40340	-0.001	0.995066	0.999976	0.680779	0.00271196	0.0513734	1.10714	6.67e-05	0.00249526	Integrase-type DNA-binding superfamily protein
A_84_P861588	NM_128317	AT2G27580	2	11777021	11777080	AT2G27580	0.18	0.326187	0.999976	1.1254	5.74107e-05	0.00399101	1.10689	6.62e-05	0.00249473	A20/AN1-like zinc finger family protein
A_84_P525605	A_84_P525605	AT5G33303	5	12571153	12571212	AT5G33303	-0.022	0.975039	0.999976	-0.0314273	0.963989	0.988897	1.10663	0.132881	0.401691	transposable element gene
A_84_P752326	NM_104922	AT1G62420	1	23102993	23103052	AT1G62420	0.347	0.186333	0.957034	0.86947	0.0049179	0.0711497	1.10656	0.00098352	0.0174782	Protein of unknown function (DUF506)
A_84_P580951	NM_105510	AT1G68390	1	25645342	25645401	AT1G68390	-0.375	0.210611	0.965645	0.906729	0.00844609	0.097044	1.10363	0.00253623	0.0344103	Core-2/I-branching beta-1,6-N-acetylglucosaminyltransferase family protein
A_84_P822012	NM_118532	AT4G24000	4	12465393	12465452	AT4G24000	0.269	0.375562	0.999976	0.898414	0.0107426	0.110854	1.1036	0.00317256	0.0403855	cellulose synthase like G2
A_84_P761276	A_84_P761276	AT3G61185	3	22648835	22648894	AT3G61185	0.069	0.85483	0.999976	1.03361	0.0175411	0.143297	1.1035	0.0125571	0.100702	Encodes a defensin-like (DEFL) family protein.
A_84_P12031	NM_001125675	AT5G01300	5	121688121717	121817121846	AT5G01300	0.617	0.00782007	0.254911	1.05667	0.000183496	0.00876811	1.10241	0.000129586	0.00395899	PEBP (phosphatidylethanolamine-binding protein) family protein
A_84_P204138	NM_105279	AT1G66080	1	24600356	24600415	AT1G66080	0.218	0.128583	0.891947	0.492378	0.00356185	0.0597483	1.10074	5.64e-06	0.000421488	unknown protein; CONTAINS InterPro DOMAIN/s: Protein of unknown function DUF775 (InterPro:IPR008493); Has 285 Blast hits to 283 proteins in 133 species: Archae - 0; Bacteria - 0; Metazoa - 120; Fungi - 88; Plants - 50; Viruses - 0; Other Eukaryotes - 27 (source: NCBI BLink).
A_84_P797916	NM_129641	AT2G40780	2	17022339	17022398	AT2G40780	0.03	0.942038	0.999976	0.307719	0.464601	0.729783	1.10032	0.0207927	0.139613	Nucleic acid-binding, OB-fold-like protein
A_84_P20281	NM_113191	AT3G22910	3	8116354	8116413	AT3G22910	0.673	0.00847605	0.263722	0.408127	0.0773409	0.289052	1.10025	0.000296989	0.00733356	ATPase E1-E2 type family protein / haloacid dehalogenase-like hydrolase family protein
A_84_P845045	NM_117166	AT4G10955;AT4G10960	[AT4G10955, 4];[AT4G10960, 4]	[AT4G10955, 6716123];[AT4G10960, 6716123]	[AT4G10955, 6716182];[AT4G10960, 6716182]	AT4G10955	0.275	0.218114	0.971097	0.828361	0.00244706	0.0477734	1.09992	0.000311233	0.00760679	[AT4G10955, alpha/beta-Hydrolases superfamily protein];[AT4G10960, UDP-D-glucose/UDP-D-galactose 4-epimerase 5]
A_84_P750929	NM_100984	AT1G11110	1	3712332	3712391	AT1G11110	-0.185	0.401483	0.999976	0.632613	0.0129115	0.122586	1.09734	0.000343874	0.00818853	LisH and RanBPM domains containing protein
A_84_P18416	NM_114477	AT3G46080	3	16922879	16922938	AT3G46080	-0.133	0.654499	0.999976	1.20018	0.00170026	0.0382529	1.09661	0.00310394	0.0397764	C2H2-type zinc finger family protein
A_84_P223459	NM_112616	AT3G17370	3	5949015	5949074	AT3G17370	-0.348	0.616069	0.999976	0.0235408	0.972746	0.991599	1.09576	0.132784	0.401527	Pentatricopeptide repeat (PPR) superfamily protein
A_84_P612122	NM_202357	AT1G64065	1	23779169	23779228	AT1G64065	0.227	0.377354	0.999976	1.11484	0.000943052	0.0264333	1.09552	0.00107002	0.0185718	Late embryogenesis abundant (LEA) hydroxyproline-rich glycoprotein family
A_84_P16077	NM_100389	AT1G05100	1	1470441	1470500	AT1G05100	0.278	0.537256	0.999976	1.28757	0.0136701	0.126353	1.09518	0.0296942	0.173713	mitogen-activated protein kinase kinase kinase 18
A_84_P12309	NM_179525	AT1G67360	1	25237076	25237135	AT1G67360	0.24	0.0579919	0.696534	0.697784	8.10283e-05	0.00506676	1.09411	1.35e-06	0.000165097	Rubber elongation factor protein (REF)
A_84_P13205	NM_120494	AT5G04120	5	1121539	1121598	AT5G04120	0.598	0.394068	0.999976	1.75075	0.0253174	0.169538	1.09208	0.134053	0.40298	Phosphoglycerate mutase family protein
A_84_P17452	NM_112339	AT3G14780	3	4961918	4961977	AT3G14780	0.131	0.380158	0.999976	0.65849	0.000825957	0.024017	1.09127	1.25e-05	0.000724112	CONTAINS InterPro DOMAIN/s: Transposase, Ptta/En/Spm, plant (InterPro:IPR004252); BEST Arabidopsis thaliana protein match is: glucan synthase-like 4 (TAIR:AT3G14570.2); Has 315 Blast hits to 313 proteins in 50 species: Archae - 2; Bacteria - 16; Metazoa - 11; Fungi - 7; Plants - 181; Viruses - 2; Other Eukaryotes - 96 (source: NCBI BLink).
A_84_P13615	NM_113594	AT3G26820	3	9884928	9884987	AT3G26820	0.556	0.324632	0.999976	1.26598	0.0391648	0.209331	1.08801	0.0692367	0.284292	Esterase/lipase/thioesterase family protein
A_84_P231269	NM_102302	AT1G24600	1	8720626	8720685	AT1G24600	-0.069	0.7029	0.999976	0.704579	0.00221866	0.0447126	1.08768	8.03e-05	0.00281031	unknown protein; BEST Arabidopsis thaliana protein match is: unknown protein (TAIR:AT1G67920.1); Has 18 Blast hits to 18 proteins in 5 species: Archae - 0; Bacteria - 0; Metazoa - 0; Fungi - 0; Plants - 18; Viruses - 0; Other Eukaryotes - 0 (source: NCBI BLink).
A_84_P11981	NM_202927	AT4G31860	4	15406741	15406800	AT4G31860	0.387	0.0211447	0.440663	0.772625	0.000249001	0.0107308	1.08724	1.33e-05	0.000762903	Protein phosphatase 2C family protein
A_84_P12765	NM_114958	AT3G50980	3	18942574	18942633	AT3G50980	2.14	1.56e-06	0.00136171	1.59117	2.43959e-05	0.00227468	1.08593	0.000575496	0.0117714	dehydrin xero 1
A_84_P19916	NM_100103	AT1G02220	1	429259	429318	AT1G02220	0.189	0.417917	0.999976	1.04513	0.000774278	0.0229945	1.08572	0.000582648	0.0118586	NAC domain containing protein 3
A_84_P756165	NM_001124802	AT2G05400	2	1976190	1976249	AT2G05400	0.486	0.386082	0.999976	0.663218	0.244316	0.518572	1.08544	0.069663	0.285486	Ubiquitin-specific protease family C19-related protein
A_84_P567046	NM_178940	AT4G00315	4	137570	137629	AT4G00315	0.039	0.941228	0.999976	0.205089	0.696622	0.875096	1.08389	0.0587237	0.257785	F-box/RNI-like/FBD-like domains-containing protein
A_84_P512655	NM_106412	AT1G77640	1	29179470	29179529	AT1G77640	0.992	2.73e-05	0.00910067	0.540666	0.00303746	0.0547581	1.08372	1.23e-05	0.000715391	Integrase-type DNA-binding superfamily protein
A_84_P15734	NM_118713	AT4G25810	4	13129629	13129688	AT4G25810	0.315	0.0554657	0.684809	0.285987	0.0773797	0.289105	1.0824	1.66e-05	0.000898151	xyloglucan endotransglycosylase 6
A_84_P178434	NM_101502	AT1G16360	1	5593677	5593736	AT1G16360	-0.215	0.202343	0.9643	0.520774	0.00759964	0.0910498	1.08107	3.44e-05	0.00152013	LEM3 (ligand-effect modulator 3) family protein / CDC50 family protein
A_84_P108502	NM_126272	AT2G02120	2	538936	538995	AT2G02120	0.347	0.200813	0.963741	1.49738	0.000122007	0.00666121	1.07979	0.00149768	0.0235699	Scorpion toxin-like knottin superfamily protein
A_84_P754578	A_84_P754578	AT1G66534	1	24823586	24823645	AT1G66534	-0.039	0.959543	0.999976	0.107861	0.887698	0.961802	1.07952	0.176584	0.461101	unknown pseudogene
A_84_P84999	NM_113778	AT3G28580	3	10717033	10717092	AT3G28580	0.348	0.0850573	0.794578	0.735954	0.00218039	0.044421	1.07907	0.000121174	0.00377405	P-loop containing nucleoside triphosphate hydrolases superfamily protein
A_84_P550081	NM_001161129	AT3G09405	3	2895228	2895287	AT3G09405	-0.338	0.254988	0.989891	0.898275	0.00885524	0.0997274	1.07901	0.00292203	0.0381952	Pectinacetylesterase family protein
A_84_P13791	NM_116980	AT4G09110	4	5813255	5813314	AT4G09110	-0.183	0.503845	0.999976	0.655862	0.0313511	0.187806	1.07882	0.00196751	0.0286403	RING/U-box superfamily protein
A_84_P750656	NM_202285	AT1G53160	1	19807527	19807586	AT1G53160	0.647	0.00765179	0.251424	0.299678	0.157791	0.411763	1.07604	0.000225694	0.00599581	squamosa promoter binding protein-like 4
A_84_P15253	NM_102537	AT1G27720	1	9643371	9643430	AT1G27720	-0.108	0.678194	0.999976	0.412501	0.133685	0.381173	1.07547	0.00151899	0.0238273	TBP-associated factor 4B
A_84_P528434	NM_125078	AT5G56960	5	23039306	23039365	AT5G56960	-0.288	0.416255	0.999976	0.387201	0.279978	0.558828	1.07497	0.00945723	0.0841626	basic helix-loop-helix (bHLH) DNA-binding family protein
A_84_P14957	NM_123344	AT5G39810	5	1593788415937900	1593798515938020	AT5G39810	-0.057	0.948764	0.999976	1.45597	0.120875	0.361969	1.07465	0.240043	0.534174	AGAMOUS-like 98
A_84_P552133	NM_203034	AT5G10625	5	3359515	3359574	AT5G10625	0.533	0.0852929	0.79553	0.967001	0.00578243	0.0779989	1.07301	0.00302861	0.0391077	BEST Arabidopsis thaliana protein match is: flowering promoting factor 1 (TAIR:AT5G24860.1); Has 35333 Blast hits to 34131 proteins in 2444 species: Archae - 798; Bacteria - 22429; Metazoa - 974; Fungi - 991; Plants - 531; Viruses - 0; Other Eukaryotes - 9610 (source: NCBI BLink).
A_84_P751010	NM_148615	AT1G61093;AT1G61095	[AT1G61093, 1];[AT1G61095, 1]	[AT1G61093, 22502125];[AT1G61095, 22504727]	[AT1G61093, 22502184];[AT1G61095, 22504786]	AT1G61093	0.176	0.574589	0.999976	1.12753	0.00368764	0.0611442	1.07254	0.00502749	0.0553178	[AT1G61093, unknown protein; FUNCTIONS IN: molecular_function unknown; INVOLVED IN: biological_process unknown; LOCATED IN: cellular_component unknown; BEST Arabidopsis thaliana protein match is: unknown protein (TAIR:AT1G61095.1); Has 30201 Blast hits to 17322 proteins in 780 species: Archae - 12; Bacteria - 1396; Metazoa - 17338; Fungi - 3422; Plants - 5037; Viruses - 0; Other Eukaryotes - 2996…
A_84_P765048	NM_001085016	AT4G33467	4	16101693	16101752	AT4G33467	0.861	0.0364726	0.566786	1.28267	0.00470591	0.0695383	1.07019	0.0131611	0.104005	unknown protein; Has 25 Blast hits to 25 proteins in 9 species: Archae - 0; Bacteria - 0; Metazoa - 0; Fungi - 0; Plants - 25; Viruses - 0; Other Eukaryotes - 0 (source: NCBI BLink).
A_84_P166983	NM_127094	AT2G15340	2	6677730	6677789	AT2G15340	0.293	0.300336	0.999976	2.19094	6.91426e-06	0.000954633	1.06974	0.00232475	0.0323266	glycine-rich protein
A_84_P12481	NM_104569	AT1G57730	1	21380875	21380934	AT1G57730	-0.116	0.777736	0.999976	0.189987	0.645254	0.848366	1.06704	0.0227726	0.147544	RING/U-box superfamily protein
A_84_P175914	NM_116420	AT4G01895	4	820189	820248	AT4G01895	0.069	0.775245	0.999976	1.20866	0.000377709	0.014235	1.06677	0.000965745	0.0172584	systemic acquired resistance (SAR) regulator protein NIMIN-1-related
A_84_P226239	NM_129462	AT2G39050	2	16305439	16305498	AT2G39050	1.005	0.000702959	0.0597266	0.333625	0.147162	0.398434	1.06495	0.00045454	0.0100257	hydroxyproline-rich glycoprotein family protein
A_84_P19598	NM_102484	AT1G27220	1	9463826	9463885	AT1G27220	0.121	0.742639	0.999976	-0.0317498	0.931093	0.97881	1.0645	0.0132466	0.104236	paired amphipathic helix repeat-containing protein
A_84_P562578	NM_115309	AT3G54520	3	20183750	20183809	AT3G54520	-0.698	0.137664	0.907954	1.03035	0.0379877	0.206511	1.06416	0.0331624	0.185869	unknown protein; BEST Arabidopsis thaliana protein match is: unknown protein (TAIR:AT3G54530.1); Has 72 Blast hits to 70 proteins in 20 species: Archae - 0; Bacteria - 5; Metazoa - 8; Fungi - 2; Plants - 18; Viruses - 0; Other Eukaryotes - 39 (source: NCBI BLink).
A_84_P20669	NM_124322	AT5G49448;AT5G49450	[AT5G49448, 5];[AT5G49450, 5]	[AT5G49448, 20052499];[AT5G49450, 20052499]	[AT5G49448, 20052558];[AT5G49450, 20052558]	AT5G49448	0.536	0.0014012	0.0934855	0.714172	0.000155747	0.00787452	1.06405	4.6e-06	0.000373416	[AT5G49448, conserved peptide upstream open reading frame 4];[AT5G49450, basic leucine-zipper 1]
A_84_P20831	NM_001198350	AT1G61340	1	22629567	22629626	AT1G61340	0.233	0.253088	0.989891	1.69631	3.39556e-06	0.000592418	1.06391	0.00020777	0.00561841	F-box family protein
A_84_P228659	NM_001084521	AT2G32190	2	13675074	13675133	AT2G32190	0.179	0.197742	0.961938	0.679426	0.000320976	0.0126792	1.06376	6.71e-06	0.00047195	unknown protein; BEST Arabidopsis thaliana protein match is: unknown protein (TAIR:AT2G32210.1); Has 218 Blast hits to 218 proteins in 24 species: Archae - 0; Bacteria - 0; Metazoa - 0; Fungi - 16; Plants - 202; Viruses - 0; Other Eukaryotes - 0 (source: NCBI BLink).
A_84_P13470	NM_201983	AT2G47890	2	19609383	19609442	AT2G47890	0.197	0.147917	0.920848	0.714907	0.000170451	0.0083107	1.06284	5.21e-06	0.000401274	B-box type zinc finger protein with CCT domain
A_84_P156185	NM_113485	AT3G25830;AT3G25820	[AT3G25830, 3];[AT3G25820, 3]	[AT3G25830, 9450352];[AT3G25820, 9442089]	[AT3G25830, 9450411];[AT3G25820, 9442148]	AT3G25830	0.8	0.0896851	0.811972	2.09063	0.000541223	0.0183853	1.06128	0.0314676	0.17991	[AT3G25830, terpene synthase-like sequence-1,8-cineole];[AT3G25820, terpene synthase-like sequence-1,8-cineole]
A_84_P757615	NM_001084490	AT2G25482	2	10845990	10846049	AT2G25482	0.108	0.888642	0.999976	0.061125	0.937011	0.980619	1.05942	0.189335	0.47661	Protein of unknown function (DUF784)
A_84_P121962	NM_113704	AT3G27880	3	10339091	10339150	AT3G27880	-0.17	0.462464	0.999976	1.83636	6.18491e-06	0.000883673	1.05922	0.00065633	0.0129188	Protein of unknown function (DUF1645)
A_84_P23682	NM_100822	AT1G09510	1	3070720	3070779	AT1G09510	-0.255	0.401781	0.999976	0.827148	0.0166615	0.139227	1.05852	0.0041741	0.0491082	NAD(P)-binding Rossmann-fold superfamily protein
A_84_P16192	NM_106394	AT1G77450	1	29100855	29100914	AT1G77450	0.41	0.00450117	0.185992	1.02823	2.7495e-06	0.000529933	1.05775	2.1e-06	0.000217832	NAC domain containing protein 32
A_84_P817042	NM_100783	AT1G09140	1	29452932945302	29453822945431	AT1G09140	0.679	2.47e-05	0.00869096	0.626605	4.99133e-05	0.00360153	1.05678	3.83e-07	7.19e-05	SERINE-ARGININE PROTEIN 30
A_84_P71934	NM_100679	AT1G08050	1	2499445	2499504	AT1G08050	0.392	0.0511011	0.661641	0.886803	0.000468976	0.0166272	1.05651	0.000115364	0.00364871	Zinc finger (C3HC4-type RING finger) family protein
A_84_P526010	NM_001084467	AT2G21940	2	9352906	9352965	AT2G21940	-0.008	0.962997	0.999976	0.840242	0.00045227	0.0161747	1.05644	7.04e-05	0.0025818	shikimate kinase 1
A_84_P805516	NM_123434	AT5G40690	5	16290887	16290946	AT5G40690	-0.229	0.369115	0.999976	0.886022	0.00414215	0.0645789	1.05637	0.00128531	0.0210561	CONTAINS InterPro DOMAIN/s: EF-Hand 1, calcium-binding site (InterPro:IPR018247); BEST Arabidopsis thaliana protein match is: unknown protein (TAIR:AT2G41730.1); Has 1807 Blast hits to 1807 proteins in 277 species: Archae - 0; Bacteria - 0; Metazoa - 736; Fungi - 347; Plants - 385; Viruses - 0; Other Eukaryotes - 339 (source: NCBI BLink).
A_84_P565469	NM_122131	AT5G22260	5	7368040	7368099	AT5G22260	-0.269	0.65759	0.999976	0.134406	0.823997	0.935859	1.05561	0.101906	0.350226	RING/FYVE/PHD zinc finger superfamily protein
A_84_P858027	NM_126423	AT2G03760	2	1150280	1150339	AT2G03760	-0.022	0.937414	0.999976	0.827393	0.0121405	0.118347	1.05534	0.00288247	0.0377641	sulphotransferase 12
A_84_P757111	NM_001036381	AT2G31425	2	13395478	13395537	AT2G31425	-0.477	0.154971	0.930866	0.84845	0.0203949	0.153935	1.05356	0.00642915	0.0658696	Plant invertase/pectin methylesterase inhibitor superfamily protein
A_84_P21381	NM_118012	AT4G18950	4	10378052	10378111	AT4G18950	0.078	0.487707	0.999976	0.904278	5.92239e-06	0.000863346	1.05349	1.4e-06	0.00016682	Integrin-linked protein kinase family
A_84_P75444	NM_127972	AT2G24100	2	10246797	10246856	AT2G24100	0.337	0.0381761	0.581306	0.622413	0.0012081	0.0311719	1.05256	1.67e-05	0.0009004	unknown protein; BEST Arabidopsis thaliana protein match is: unknown protein (TAIR:AT4G30780.1); Has 101 Blast hits to 101 proteins in 16 species: Archae - 0; Bacteria - 0; Metazoa - 0; Fungi - 0; Plants - 95; Viruses - 0; Other Eukaryotes - 6 (source: NCBI BLink).
A_84_P535346	NM_122159	AT5G22540	5	7481651	7481710	AT5G22540	-0.261	0.314434	0.999976	0.92901	0.00337701	0.0579337	1.05127	0.00147762	0.0233586	Plant protein of unknown function (DUF247)
A_84_P765558	A_84_P765558	AT4G14811	4	8504146	8504205	AT4G14811	-0.052	0.913367	0.999976	-0.173366	0.716867	0.885423	1.05053	0.0461561	0.224421	MIR780a; miRNA
A_84_P565450	NM_121704	AT5G16980	5	5579159	5579218	AT5G16980	-0.008	0.968177	0.999976	0.900181	0.000644743	0.0204594	1.04887	0.000195628	0.00540196	Zinc-binding dehydrogenase family protein
A_84_P710346	TC393123	AT2G47015	2	19320680	19320739	AT2G47015	0.318	0.0448845	0.626541	0.633475	0.000946292	0.0264333	1.04845	1.49e-05	0.000830905	MIR408; miRNA
A_84_P270420	NM_179833	AT2G31260	2	13322181	13322240	AT2G31260	0.423	0.0607574	0.705248	0.455731	0.0460346	0.225125	1.04727	0.000335903	0.00803068	autophagy 9 (APG9)
A_84_P527116	NM_114687	AT3G48180	3	17790574	17790633	AT3G48180	0.369	0.052469	0.666433	1.3681	7.31912e-06	0.000991464	1.04414	8.08e-05	0.00281252	unknown protein; BEST Arabidopsis thaliana protein match is: unknown protein (TAIR:AT1G19020.1); Has 84 Blast hits to 84 proteins in 15 species: Archae - 0; Bacteria - 0; Metazoa - 0; Fungi - 0; Plants - 84; Viruses - 0; Other Eukaryotes - 0 (source: NCBI BLink).
A_84_P768949	NM_001125842	AT5G35688	5	13864275	13864334	AT5G35688	-0.073	0.798266	0.999976	0.758822	0.0208907	0.155747	1.04324	0.00355876	0.0437128	unknown protein; Has 30201 Blast hits to 17322 proteins in 780 species: Archae - 12; Bacteria - 1396; Metazoa - 17338; Fungi - 3422; Plants - 5037; Viruses - 0; Other Eukaryotes - 2996 (source: NCBI BLink).
A_84_P118232	NM_121641	AT5G16360	5	5355294	5355353	AT5G16360	0.155	0.468835	0.999976	0.957926	0.00076717	0.0229735	1.04268	0.000403894	0.00920558	NC domain-containing protein-related
A_84_P16839	NM_123055	AT5G36970	5	14604380	14604439	AT5G36970	-0.342	0.0754941	0.764992	1.54482	3.04476e-06	0.000560508	1.04172	0.000104068	0.00336557	NDR1/HIN1-like 25
A_84_P12579	NM_127760	AT2G21910	2	9342956	9343015	AT2G21910	-0.289	0.240858	0.98336	0.353701	0.157939	0.411998	1.04107	0.001032	0.0180809	cytochrome P450, family 96, subfamily A, polypeptide 5
A_84_P12209	NM_125643	AT5G62490	5	2509117825091180	2509128625091330	AT5G62490	0.312	0.36042	0.999976	1.36787	0.00161561	0.0372368	1.04101	0.00892562	0.0811732	HVA22 homologue B
A_84_P245795	NM_123423	AT5G40590	5	16251628	16251687	AT5G40590	-1.718	0.00345068	0.157797	-0.493684	0.305953	0.586312	1.04025	0.045416	0.222339	Cysteine/Histidine-rich C1 domain family protein
A_84_P568712	NM_112625	AT3G17460	3	5976973	5977032	AT3G17460	-0.028	0.963231	0.999976	0.0109438	0.985498	0.99558	1.03555	0.106995	0.359735	PHD finger family protein
A_84_P766224	A_84_P766224	AT5G54206	5	22008064	22008123	AT5G54206	0.108	0.634904	0.999976	0.746527	0.00657958	0.0837607	1.03547	0.000748468	0.0142442	12-oxophytodienoate reductase-related, similar to 12-oxophytodienoate reductase OPR1 (Arabidopsis thaliana) GI:3882355
A_84_P280220	NM_128780	AT2G32210	2	13678644	13678703	AT2G32210	0.381	0.215314	0.971097	1.14661	0.00235417	0.0466577	1.03503	0.0045373	0.0518061	unknown protein; BEST Arabidopsis thaliana protein match is: unknown protein (TAIR:AT2G32190.1); Has 214 Blast hits to 214 proteins in 21 species: Archae - 0; Bacteria - 0; Metazoa - 1; Fungi - 10; Plants - 203; Viruses - 0; Other Eukaryotes - 0 (source: NCBI BLink).
A_84_P236643	NM_103546	AT1G44350	1	16834744	16834803	AT1G44350	0.233	0.109022	0.863248	0.759458	0.000157162	0.00791823	1.03454	1.07e-05	0.000649772	IAA-leucine resistant (ILR)-like gene 6
A_84_P21716	NM_179638	AT2G17900	2	7773420	7773479	AT2G17900	0.405	0.0567475	0.69054	0.58763	0.0104991	0.109681	1.03442	0.000225059	0.00598449	SET domain group 37
A_84_P752920	NM_001035926	AT1G08695	1	2769080	2769139	AT1G08695	0.212	0.761151	0.999976	0.048214	0.944883	0.982397	1.0337	0.15831	0.4374	SCR-like 3
A_84_P20243	NM_113503	AT3G25990	3	9504858	9504917	AT3G25990	0.068	0.751813	0.999976	0.526746	0.0297652	0.182871	1.03332	0.000507135	0.0107642	Homeodomain-like superfamily protein
A_84_P786720	NM_147856	AT5G08790	5	2859243	2859302	AT5G08790	0.079	0.663511	0.999976	0.977487	0.000207586	0.009662	1.03323	0.0001319	0.00400411	NAC (No Apical Meristem) domain transcriptional regulator superfamily protein
A_84_P761156	NM_001035835	AT3G61182	3	22647845	22647904	AT3G61182	0.396	0.540263	0.999976	0.868145	0.193881	0.45932	1.03288	0.128154	0.39442	low-molecular-weight cysteine-rich 54
A_84_P11483	NM_106061	AT1G74020	1	27835334	27835393	AT1G74020	0.59	0.00377882	0.166954	0.844135	0.000294787	0.0120594	1.03272	5.55e-05	0.0021942	strictosidine synthase 2
A_84_P21219	NM_112848	AT3G19580	3	6803317	6803376	AT3G19580	0.195	0.262918	0.991268	0.904702	0.000213332	0.00978667	1.03245	7.13e-05	0.00260044	zinc-finger protein 2
A_84_P24139	NM_115508	AT3G56500	3	20943889	20943948	AT3G56500	-0.323	0.230198	0.979799	0.347853	0.198056	0.464281	1.03015	0.00200485	0.0290291	serine-rich protein-related
A_84_P129536	NM_114951	AT3G50910	3	18922014	18922073	AT3G50910	0.399	0.0198719	0.427077	0.54454	0.00349764	0.0591549	1.02877	2.54e-05	0.00122386	unknown protein; BEST Arabidopsis thaliana protein match is: unknown protein (TAIR:AT5G66480.1); Has 76 Blast hits to 75 proteins in 28 species: Archae - 0; Bacteria - 10; Metazoa - 7; Fungi - 2; Plants - 49; Viruses - 0; Other Eukaryotes - 8 (source: NCBI BLink).
A_84_P286640	NM_114709	AT3G48510	3	17967525	17967584	AT3G48510	0.562	0.126812	0.889252	0.705985	0.0623539	0.259191	1.02562	0.0119928	0.0978133	unknown protein; BEST Arabidopsis thaliana protein match is: unknown protein (TAIR:AT5G63350.1); Has 98 Blast hits to 98 proteins in 11 species: Archae - 0; Bacteria - 0; Metazoa - 0; Fungi - 0; Plants - 98; Viruses - 0; Other Eukaryotes - 0 (source: NCBI BLink).
A_84_P863296	NM_125647	AT5G62530	5	25099163	25099222	AT5G62530	0.319	0.22672	0.977326	1.14508	0.000836351	0.0241633	1.02552	0.00182726	0.0272952	aldehyde dehydrogenase 12A1
A_84_P20327	NM_114900	AT3G50400	3	18706341	18706400	AT3G50400	-0.248	0.351554	0.999976	1.25736	0.000486158	0.0170887	1.02479	0.00211889	0.0303191	GDSL-like Lipase/Acylhydrolase superfamily protein
A_84_P12432	NM_106118	AT1G74590	1	28023894	28023953	AT1G74590	-0.063	0.747226	0.999976	0.782422	0.00196966	0.041776	1.02467	0.00026871	0.00679298	glutathione S-transferase TAU 10
A_84_P22517	NM_123134	AT5G37750	5	14996683	14996742	AT5G37750	0.011	0.961944	0.999976	1.14407	0.000336721	0.0130852	1.02462	0.00077939	0.0146771	Chaperone DnaJ-domain superfamily protein
A_84_P854143	NP281760	AT1G67800	1	25421337	25421389	AT1G67800	0.138	0.377271	0.999976	0.670279	0.00103184	0.0278499	1.02297	3.43e-05	0.00151585	Copine (Calcium-dependent phospholipid-binding protein) family
A_84_P10034	NM_118017	AT4G18990	4	10401986	10402045	AT4G18990	-0.163	0.515323	0.999976	1.15074	0.00065299	0.0206526	1.02274	0.00152993	0.0239437	xyloglucan endotransglucosylase/hydrolase 29
A_84_P23956	NM_179274	AT1G07350	1	2257740	2257799	AT1G07350	-0.143	0.216229	0.971097	0.297437	0.0197371	0.151716	1.02143	1.77e-06	0.000197642	RNA-binding (RRM/RBD/RNP motifs) family protein
A_84_P755918	NM_128953	AT2G34020	2	1437153014371540	1437163214371680	AT2G34020	-0.508	0.0764197	0.766778	-0.504692	0.0783089	0.290778	1.02	0.00248641	0.0339681	Calcium-binding EF-hand family protein
A_84_P826626	NM_001198244	AT1G48560	1	17953709	17953768	AT1G48560	0.435	0.34456	0.999976	-0.214919	0.635024	0.841921	1.01968	0.0414917	0.210649	unknown protein; Has 75 Blast hits to 71 proteins in 10 species: Archae - 0; Bacteria - 0; Metazoa - 4; Fungi - 0; Plants - 69; Viruses - 0; Other Eukaryotes - 2 (source: NCBI BLink).
A_84_P19170	NM_128496	AT2G29420	2	12618123	12618182	AT2G29420	0.093	0.457235	0.999976	1.55424	8.22746e-08	5.13644e-05	1.01908	4.98e-06	0.00039304	glutathione S-transferase tau 7
A_84_P869312	NM_105959	AT1G73010	1	27464992	27465051	AT1G73010	0.161	0.336327	0.999976	0.682749	0.00142757	0.0346105	1.01897	6.19e-05	0.00237686	phosphate starvation-induced gene 2
A_84_P751391	AY087114	AT1G21525	1	7537308	7537367	AT1G21525	0.737	0.0150973	0.365877	1.02633	0.0021334	0.043857	1.01883	0.00224098	0.0315009	pseudogene of unknown protein
A_84_P805635	NM_102347	AT1G25370	1	8898905	8898964	AT1G25370	0.01	0.950786	0.999976	0.722633	0.000893909	0.0253418	1.01854	5.76e-05	0.00225767	Protein of unknown function (DUF1639)
A_84_P790547	NM_103982	AT1G51030	1	18915238	18915297	AT1G51030	-0.025	0.92941	0.999976	0.213979	0.457538	0.724254	1.0174	0.0039418	0.0470884	unknown protein; BEST Arabidopsis thaliana protein match is: unknown protein (TAIR:AT1G51020.1); Has 39 Blast hits to 36 proteins in 13 species: Archae - 5; Bacteria - 2; Metazoa - 1; Fungi - 2; Plants - 21; Viruses - 0; Other Eukaryotes - 8 (source: NCBI BLink).
A_84_P15836	NM_120869	AT5G07870	5	2515085	2515144	AT5G07870	0.108	0.459854	0.999976	1.47422	6.6394e-07	0.00020725	1.01719	2.16e-05	0.00107686	HXXXD-type acyl-transferase family protein
A_84_P22847	NM_101322	AT1G14550	1	4980258	4980317	AT1G14550	-0.572	0.217778	0.971097	0.687028	0.144789	0.395063	1.01682	0.0406883	0.208733	Peroxidase superfamily protein
A_84_P17036	NM_106351	AT1G77000	1	28942312	28942371	AT1G77000	0.466	0.00337548	0.155348	0.818965	4.53764e-05	0.00334992	1.01647	6.49e-06	0.000460169	RNI-like superfamily protein
A_84_P758576	A_84_P758576	AT2G05441	2	19945901994610	19949031994941	AT2G05441	0.04	0.934009	0.999976	-0.136889	0.778449	0.915922	1.01636	0.0562284	0.251169	unknown pseudogene
A_84_P751458	A_84_P751458	AT1G40127	1	15216919	15216978	AT1G40127	0.07	0.903786	0.999976	0.328558	0.572983	0.806466	1.01633	0.100473	0.347805	transposable element gene
A_84_P11191	NM_123728	AT5G43620	5	17523047	17523106	AT5G43620	-0.069	0.696766	0.999976	1.53817	2.86455e-06	0.000544795	1.01626	0.000116961	0.00368299	Pre-mRNA cleavage complex II
A_84_P16426	NM_111056	AT3G01900	3	312429	312488	AT3G01900	0.513	0.00615703	0.22259	0.847861	0.000174563	0.00848239	1.01528	3.8e-05	0.00163926	cytochrome P450, family 94, subfamily B, polypeptide 2
A_84_P11987	NM_119496	AT4G33420	4	16086026	16086085	AT4G33420	0.454	0.00734366	0.247239	0.58991	0.00136962	0.033733	1.01437	1.69e-05	0.000905799	Peroxidase superfamily protein
A_84_P11917	NM_117387	AT4G13180	4	7657374	7657433	AT4G13180	0.299	0.0502349	0.656384	1.22885	2.50305e-06	0.000492346	1.01385	1.49e-05	0.000830905	NAD(P)-binding Rossmann-fold superfamily protein
A_84_P759938	A_84_P759938	AT3G25630	3	9332326	9332385	AT3G25630	-0.017	0.98543	0.999976	0.969572	0.319628	0.600097	1.01327	0.299348	0.594667	transposable element gene
A_84_P755171	A_84_P755171	AT2G06902	2	2803562	2803621	AT2G06902	0.361	0.421565	0.999976	-0.0680171	0.877687	0.958439	1.01284	0.0394343	0.204824	transposable element gene
A_84_P595270	NM_126219	AT2G01580	2	265168	265227	AT2G01580	0.415	0.171302	0.948527	1.26457	0.00103171	0.0278499	1.01277	0.00455668	0.0519487	unknown protein; BEST Arabidopsis thaliana protein match is: unknown protein (TAIR:AT3G07510.2); Has 129 Blast hits to 129 proteins in 12 species: Archae - 0; Bacteria - 0; Metazoa - 0; Fungi - 0; Plants - 129; Viruses - 0; Other Eukaryotes - 0 (source: NCBI BLink).
A_84_P12287	NM_100030	AT1G01480	1	177925	177984	AT1G01480	0.15	0.606799	0.999976	0.971084	0.00577153	0.0779908	1.01204	0.00449256	0.0514834	1-amino-cyclopropane-1-carboxylate synthase 2
A_84_P764781	NM_001036678	AT4G30074	4	14699878	14699937	AT4G30074	0.11	0.71955	0.999976	0.0506204	0.868093	0.954876	1.0117	0.00622479	0.0643729	low-molecular-weight cysteine-rich 19
A_84_P21167	NM_111156	AT3G02875	3	633781	633840	AT3G02875	0.301	0.0901261	0.81289	0.489268	0.0118396	0.116681	1.01103	7.17e-05	0.00261355	Peptidase M20/M25/M40 family protein
A_84_P17119	NM_102615	AT1G28470	1	10011800	10011859	AT1G28470	0.001	0.994119	0.999976	0.848865	9.32619e-05	0.00556818	1.01083	2.04e-05	0.00103545	NAC domain containing protein 10
A_84_P769185	NM_001125803	AT5G25102	5	8652978	8653037	AT5G25102	0.629	0.391192	0.999976	0.412806	0.569948	0.804234	1.01078	0.179948	0.46552	unknown protein; Has 30201 Blast hits to 17322 proteins in 780 species: Archae - 12; Bacteria - 1396; Metazoa - 17338; Fungi - 3422; Plants - 5037; Viruses - 0; Other Eukaryotes - 2996 (source: NCBI BLink).
A_84_P18423	NM_114616	AT3G47480	3	17496425	17496484	AT3G47480	0.151	0.533214	0.999976	0.717852	0.0110556	0.112427	1.01039	0.00131223	0.0213995	Calcium-binding EF-hand family protein
A_84_P19025	NM_103323	AT1G36370	1	13696254	13696313	AT1G36370	-0.023	0.888393	0.999976	0.0383391	0.817937	0.932753	1.00967	7.7e-05	0.00274787	serine hydroxymethyltransferase 7
A_84_P15419	NM_126477	AT2G04440	2	1542646	1542705	AT2G04440	-0.391	0.586471	0.999976	-0.230293	0.747536	0.90019	1.00934	0.176497	0.460954	MutT/nudix family protein
A_84_P750050	EF182835	AT1G12670	1	4316940	4316999	AT1G12670	0.226	0.48793	0.999976	1.00269	0.00906802	0.10109	1.00912	0.00875026	0.0800335	Encodes a Plant thionin family protein [pseudogene]
A_84_P840888	NM_104642	AT1G59453	1	21850927	21850986	AT1G59453	-0.223	0.76811	0.999976	-0.20307	0.787901	0.920543	1.00734	0.199348	0.487449	B-block binding subunit of TFIIIC
A_84_P763205	A_84_P763205	AT4G06630	4	3757505	3757564	AT4G06630	-0.05	0.953768	0.999976	0.246906	0.775914	0.914913	1.00728	0.259516	0.555681	transposable element gene
A_84_P20908	NM_104205	AT1G53270	1	19864586	19864645	AT1G53270	-0.258	0.245308	0.985968	1.60266	1.25512e-05	0.00148331	1.00658	0.000617204	0.0123261	ABC-2 type transporter family protein
A_84_P11333	NM_202395	AT1G71530	1	26942246	26942305	AT1G71530	0.062	0.814012	0.999976	0.460697	0.102378	0.331571	1.00597	0.00263245	0.03531	Protein kinase superfamily protein
A_84_P99666	NM_111860	AT3G10250	3	3168126	3168185	AT3G10250	0.275	0.0477688	0.64558	0.406852	0.00731684	0.0889607	1.00593	6.67e-06	0.000470746	Plant protein 1589 of unknown function
A_84_P285270	NM_115034	AT3G51750	3	19196658	19196717	AT3G51750	0.294	0.199956	0.963171	0.714197	0.00716163	0.0876301	1.00569	0.000745603	0.0142085	unknown protein; Has 15 Blast hits to 14 proteins in 5 species: Archae - 0; Bacteria - 0; Metazoa - 0; Fungi - 0; Plants - 15; Viruses - 0; Other Eukaryotes - 0 (source: NCBI BLink).
A_84_P754621	NM_001123828	AT1G17147	1	5863643	5863702	AT1G17147	-0.093	0.502965	0.999976	1.82283	4.86868e-08	3.88386e-05	1.00562	1.51e-05	0.000835074	VQ motif-containing protein
A_84_P723672	AK220654	AT1G49832	1	18447917	18447976	AT1G49832	0.209	0.247856	0.989104	0.747898	0.00122062	0.0313435	1.00461	0.000124856	0.00385964
A_84_P810569	NM_179684	AT2G21620	2	9248676	9248735	AT2G21620	0.55	9.55e-05	0.0178022	0.659498	1.9517e-05	0.00201615	1.00393	3.68e-07	6.96e-05	Adenine nucleotide alpha hydrolases-like superfamily protein
A_84_P240515	NM_122375	AT5G24660	5	8443379	8443438	AT5G24660	-0.563	0.00760614	0.25091	0.352182	0.0651971	0.26509	1.00359	0.000126147	0.003887	response to low sulfur 2
A_84_P715317	NM_001124117	AT1G72416	1	27258899	27258958	AT1G72416	0.001	0.995954	0.999976	0.502393	0.00459422	0.068823	1.00323	2.29e-05	0.0011299	Chaperone DnaJ-domain superfamily protein
A_84_P754845	NM_001123823	AT1G15772	1	5428594	5428653	AT1G15772	0.147	0.618421	0.999976	0.718709	0.0295961	0.182318	1.00311	0.00518959	0.0565811	unknown protein; FUNCTIONS IN: molecular_function unknown; INVOLVED IN: biological_process unknown; LOCATED IN: cellular_component unknown; BEST Arabidopsis thaliana protein match is: unknown protein (TAIR:AT1G15780.1); Has 30201 Blast hits to 17322 proteins in 780 species: Archae - 12; Bacteria - 1396; Metazoa - 17338; Fungi - 3422; Plants - 5037; Viruses - 0; Other Eukaryotes - 2996 (source: NC…
A_84_P565090	NM_201980	AT2G47485	2	19486368	19486427	AT2G47485	0.587	0.00874539	0.269475	1.52622	5.63509e-06	0.000851729	1.00267	0.000221019	0.00589343	unknown protein; BEST Arabidopsis thaliana protein match is: unknown protein (TAIR:AT3G62650.1); Has 35333 Blast hits to 34131 proteins in 2444 species: Archae - 798; Bacteria - 22429; Metazoa - 974; Fungi - 991; Plants - 531; Viruses - 0; Other Eukaryotes - 9610 (source: NCBI BLink).
A_84_P246465	NM_147847	AT5G07475	5	2364836	2364895	AT5G07475	-0.63	0.0392874	0.586199	1.69106	6.78197e-05	0.0045189	1.00223	0.00348276	0.0430926	Cupredoxin superfamily protein
A_84_P11521	NM_104610	AT1G58300	1	21628016	21628075	AT1G58300	0.437	0.212453	0.967074	0.694383	0.059634	0.253451	1.00174	0.0116502	0.0960033	heme oxygenase 4
A_84_P768126	NM_001036950	AT5G47175	5	19160076	19160135	AT5G47175	0.054	0.760406	0.999976	0.302687	0.106722	0.338663	0.998329	0.000134785	0.00407876	low-molecular-weight cysteine-rich 3
A_84_P15250	NM_179523	AT1G66760	1	24904146	24904199	AT1G66760	0.469	0.00529156	0.203431	0.924641	3.16243e-05	0.00264451	0.99614	1.63e-05	0.000884682	MATE efflux family protein
A_84_P192624	NM_001125333	AT3G49845	3	1848773218487740	1848792018487960	AT3G49845	0.515	0.00313141	0.150281	1.53349	2.97523e-07	0.000117796	0.995475	1.79e-05	0.000943609	unknown protein; FUNCTIONS IN: molecular_function unknown; INVOLVED IN: biological_process unknown; LOCATED IN: cellular_component unknown; EXPRESSED IN: root; Has 30201 Blast hits to 17322 proteins in 780 species: Archae - 12; Bacteria - 1396; Metazoa - 17338; Fungi - 3422; Plants - 5037; Viruses - 0; Other Eukaryotes - 2996 (source: NCBI BLink).
A_84_P210628	NM_116157	AT3G62920	3	23261112	23261171	AT3G62920	0.247	0.153458	0.929775	0.774127	0.000598295	0.0195964	0.995201	7.96e-05	0.0027995	unknown protein; Has 25 Blast hits to 25 proteins in 11 species: Archae - 0; Bacteria - 0; Metazoa - 0; Fungi - 0; Plants - 25; Viruses - 0; Other Eukaryotes - 0 (source: NCBI BLink).
A_84_P12247	NM_121318	AT5G13150	5	4172979	4173038	AT5G13150	0.251	0.295871	0.999976	0.64691	0.0168154	0.139811	0.994809	0.00124264	0.020533	exocyst subunit exo70 family protein C1
A_84_P18100	NM_105661	AT1G69930	1	26337746	26337805	AT1G69930	0.176	0.576504	0.999976	0.890773	0.0143975	0.129674	0.994472	0.00793041	0.0750645	glutathione S-transferase TAU 11
A_84_P16506	NM_112338	AT3G14770	3	4957588	4957647	AT3G14770	0.214	0.272515	0.992351	0.971764	0.000309382	0.0124127	0.99344	0.000259758	0.00661725	Nodulin MtN3 family protein
A_84_P118462	NM_128400	AT2G28400	2	12148664	12148723	AT2G28400	0.065	0.809019	0.999976	1.20849	0.000818757	0.0238806	0.993402	0.00316601	0.0403378	Protein of unknown function, DUF584
A_84_P18112	NM_100074	AT1G01940	1	324403324416	324636324681	AT1G01940	0.257	0.0341939	0.552316	0.449378	0.00149905	0.0355195	0.992966	1.85e-06	0.000201647	Cyclophilin-like peptidyl-prolyl cis-trans isomerase family protein
A_84_P557326	NM_179024	AT4G10265	4	6373165	6373224	AT4G10265	0.356	0.425872	0.999976	1.21764	0.0168262	0.139819	0.992596	0.0421618	0.212832	Wound-responsive family protein
A_84_P15235	NM_105647	AT1G69790	1	26268743	26268802	AT1G69790	0.251	0.240369	0.982902	0.816688	0.00204557	0.0427856	0.992492	0.000502546	0.0106905	Protein kinase superfamily protein
A_84_P11892	NM_116700	AT4G04620	4	23294142329457	23298902329905	AT4G04620	0.016	0.944492	0.999976	0.989815	0.00101256	0.0275367	0.992416	0.000993548	0.0175885	Ubiquitin-like superfamily protein
A_84_P796409	BX818645	AT1G67365	1	25238852	25238911	AT1G67365	0.691	0.0105193	0.300569	1.71867	1.15187e-05	0.00140166	0.992352	0.00106876	0.0185678	other RNA
A_84_P766966	NM_121028	AT5G09910	5	30946333094671	30947463094766	AT5G09910	-0.194	0.669336	0.999976	0.0174401	0.969171	0.99094	0.989266	0.0471744	0.227247	Ras-related small GTP-binding family protein
A_84_P21978	NM_001202842	AT2G47570	2	19516468	19516527	AT2G47570	0.624	0.41013	0.999976	0.340167	0.649887	0.850465	0.98787	0.20312	0.49168	Ribosomal protein L18e/L15 superfamily protein
A_84_P159575	NM_148336	AT4G15765	4	8975861	8975919	AT4G15765	0.351	0.0985531	0.84586	1.01419	0.000317142	0.0126145	0.987671	0.000390109	0.00896971	FAD/NAD(P)-binding oxidoreductase family protein
A_84_P507215	NM_102526	AT1G27610	1	9607135	9607194	AT1G27610	0.613	0.0667031	0.729572	0.944305	0.00970232	0.10501	0.987057	0.00756458	0.0727624	unknown protein; FUNCTIONS IN: molecular_function unknown; INVOLVED IN: biological_process unknown; LOCATED IN: chloroplast; EXPRESSED IN: 11 plant structures; EXPRESSED DURING: LP.04 four leaves visible, 4 anthesis, 4 leaf senescence stage, petal differentiation and expansion stage, D bilateral stage; Has 1 Blast hits to 1 proteins in 1 species: Archae - 0; Bacteria - 0; Metazoa - 0; Fungi - 0; …
A_84_P23864	NM_201889	AT2G37150	2	15603770	15603829	AT2G37150	0.159	0.314446	0.999976	0.257363	0.116	0.354091	0.986208	4.85e-05	0.00198723	RING/U-box superfamily protein
A_84_P762787	NM_001125164	AT3G15534	3	5259006	5259065	AT3G15534	-0.055	0.856728	0.999976	1.14982	0.00293545	0.0537629	0.985144	0.00755495	0.0727599	unknown protein; FUNCTIONS IN: molecular_function unknown; INVOLVED IN: biological_process unknown; LOCATED IN: cellular_component unknown; BEST Arabidopsis thaliana protein match is: unknown protein (TAIR:AT1G52855.1); Has 30201 Blast hits to 17322 proteins in 780 species: Archae - 12; Bacteria - 1396; Metazoa - 17338; Fungi - 3422; Plants - 5037; Viruses - 0; Other Eukaryotes - 2996 (source: NC…
A_84_P751335	A_84_P751335	AT1G54600	1	20393408	20393467	AT1G54600	0.01	0.987959	0.999976	0.0759353	0.906326	0.968151	0.984445	0.147503	0.423218	pseudogene, hypothetical protein
A_84_P18656	NM_120356	AT5G02780	5	632153632157	632250632304	AT5G02780	-0.337	0.302213	0.999976	0.827642	0.0225395	0.160657	0.984419	0.00927284	0.083114	glutathione transferase lambda 1
A_84_P12111	NM_123002	AT5G36110	5	14197334	14197393	AT5G36110	-0.186	0.379715	0.999976	0.326209	0.137534	0.385375	0.983304	0.000573516	0.0117477	cytochrome P450, family 716, subfamily A, polypeptide 1
A_84_P796587	NM_001202690	AT2G27389	2	11720828	11720887	AT2G27389	0.132	0.570205	0.999976	1.17936	0.000318001	0.0126312	0.983147	0.00124208	0.020533	unknown protein; LOCATED IN: endomembrane system.
A_84_P763728	A_84_P763728	AT4G07600	4	4414559	4414618	AT4G07600	-0.035	0.950054	0.999976	0.0336304	0.951773	0.984583	0.982902	0.0986916	0.344523	transposable element gene
A_84_P11694	NM_111049	AT3G01830	3	296474	296533	AT3G01830	0.159	0.463693	0.999976	1.13062	0.000239302	0.0104524	0.982848	0.000706248	0.0136578	Calcium-binding EF-hand family protein
A_84_P13581	NM_111616	AT3G07370	3	2358333	2358392	AT3G07370	0.251	0.0307014	0.527007	0.411463	0.00194321	0.0414599	0.982714	1.26e-06	0.000157239	carboxyl terminus of HSC70-interacting protein
A_84_P21728	NM_101899	AT1G20490	1	7097387	7097446	AT1G20490	-0.201	0.472441	0.999976	0.853087	0.00937965	0.102951	0.981914	0.00409579	0.0484045	AMP-dependent synthetase and ligase family protein
A_84_P609850	NM_117754	AT4G16550	4	93187439318767	93189199318953	AT4G16550	0.004	0.994279	0.999976	-0.153148	0.800815	0.926177	0.980882	0.126769	0.392428	HSP20-like chaperone
A_84_P12947	NM_119935	AT4G37730	4	17724655	17724714	AT4G37730	0.377	0.107331	0.860786	0.872938	0.00197731	0.0418456	0.980113	0.00087434	0.0160238	basic leucine-zipper 7
A_84_P218898	NM_122658	AT5G27760	5	9831600	9831659	AT5G27760	0.164	0.352167	0.999976	1.06678	6.62735e-05	0.00443646	0.978927	0.000136569	0.00411111	Hypoxia-responsive family protein
A_84_P217688	NM_106310	AT1G76600	1	28747569	28747628	AT1G76600	-0.034	0.891326	0.999976	1.60965	4.9265e-05	0.0035727	0.97815	0.00232292	0.0323266	unknown protein; FUNCTIONS IN: molecular_function unknown; INVOLVED IN: N-terminal protein myristoylation; LOCATED IN: nucleolus, nucleus; EXPRESSED IN: 24 plant structures; EXPRESSED DURING: 15 growth stages; BEST Arabidopsis thaliana protein match is: unknown protein (TAIR:AT1G21010.1); Has 220 Blast hits to 220 proteins in 14 species: Archae - 0; Bacteria - 0; Metazoa - 0; Fungi - 0; Plants - …
A_84_P811537	NM_001035621	AT3G14990	3	5048475	5048533	AT3G14990	0.872	0.000288798	0.0322715	0.960232	0.000132407	0.00702859	0.977145	0.000114529	0.00363028	Class I glutamine amidotransferase-like superfamily protein
A_84_P21570	NM_123109	AT5G37500	5	14889806	14889865	AT5G37500	0.312	0.313022	0.999976	0.443208	0.161614	0.416913	0.976134	0.00724061	0.0709907	gated outwardly-rectifying K+ channel
A_84_P558402	NM_123114	AT5G37550	5	14919071	14919130	AT5G37550	0.067	0.704602	0.999976	0.737593	0.00141928	0.034574	0.975711	0.00016892	0.00487051	unknown protein; BEST Arabidopsis thaliana protein match is: unknown protein (TAIR:AT1G66190.1); Has 1807 Blast hits to 1807 proteins in 277 species: Archae - 0; Bacteria - 0; Metazoa - 736; Fungi - 347; Plants - 385; Viruses - 0; Other Eukaryotes - 339 (source: NCBI BLink).
A_84_P14306	NM_105616	AT1G69490	1	26123153	26123212	AT1G69490	0.72	0.0477524	0.64558	0.528831	0.129336	0.374809	0.974371	0.0118929	0.0972215	NAC-like, activated by AP3/PI
A_84_P23078	NM_113045	AT3G21500	3	7573835	7573894	AT3G21500	-0.174	0.699042	0.999976	1.30769	0.012819	0.122021	0.974334	0.0487252	0.231135	1-deoxy-D-xylulose 5-phosphate synthase 1
A_84_P552648	NM_179930	AT2G36295	2	15212174	15212233	AT2G36295	-0.641	0.048463	0.649282	2.03018	2.53696e-05	0.00232026	0.973521	0.00638962	0.0655581	unknown protein; Has 35333 Blast hits to 34131 proteins in 2444 species: Archae - 798; Bacteria - 22429; Metazoa - 974; Fungi - 991; Plants - 531; Viruses - 0; Other Eukaryotes - 9610 (source: NCBI BLink).
A_84_P102516	NM_125793	AT5G63970	5	25606887	25606946	AT5G63970	0.295	0.160852	0.937507	0.493697	0.0292212	0.181022	0.97345	0.000472372	0.0103082	Copine (Calcium-dependent phospholipid-binding protein) family
A_84_P154615	NM_106309	AT1G76590	1	28742120	28742179	AT1G76590	0.539	0.0163289	0.38249	0.982145	0.000333603	0.0130523	0.973164	0.000358464	0.00842521	PLATZ transcription factor family protein
A_84_P20938	NM_105656	AT1G69880	1	26322713	26322772	AT1G69880	0.24	0.534275	0.999976	0.665572	0.103659	0.333994	0.972878	0.025255	0.157223	thioredoxin H-type 8
A_84_P52140	NM_202179	AT1G24580	1	8710334	8710393	AT1G24580	0.614	0.00582246	0.216312	1.04013	0.000132754	0.00703401	0.971132	0.00023227	0.00610578	RING/U-box superfamily protein
A_84_P13764	NM_114352	AT3G44830	3	16372288	16372347	AT3G44830	-0.449	0.0936913	0.82855	0.738783	0.01191	0.117124	0.970029	0.0023256	0.0323266	Lecithin:cholesterol acyltransferase family protein
A_84_P13040	NM_122389	AT5G24800	5	8516417	8516476	AT5G24800	0.344	0.0189526	0.417072	0.50098	0.00213106	0.043857	0.969998	1.03e-05	0.000634285	basic leucine zipper 9
A_84_P141179	NM_120566	AT5G04840	5	1407585	1407644	AT5G04840	0.057	0.68999	0.999976	0.113577	0.429131	0.7014	0.968597	2.7e-05	0.00127582	bZIP protein
A_84_P199584	NM_112276	AT3G14200	3	4712656	4712715	AT3G14200	-0.202	0.106032	0.858481	0.232318	0.0678296	0.270847	0.9685	4.78e-06	0.000383628	Chaperone DnaJ-domain superfamily protein
A_84_P563616	NM_119866	AT4G37030	4	17454207	17454266	AT4G37030	-0.571	0.0596569	0.702895	1.25753	0.000783219	0.0230929	0.968424	0.00459595	0.0521835	unknown protein; FUNCTIONS IN: molecular_function unknown; INVOLVED IN: biological_process unknown; LOCATED IN: endomembrane system; BEST Arabidopsis thaliana protein match is: unknown protein (TAIR:AT4G12680.1); Has 101 Blast hits to 99 proteins in 12 species: Archae - 0; Bacteria - 0; Metazoa - 0; Fungi - 0; Plants - 101; Viruses - 0; Other Eukaryotes - 0 (source: NCBI BLink).
A_84_P612395	NM_113464	AT3G25655	3	9337768	9337827	AT3G25655	-0.527	0.141418	0.914402	1.22512	0.00373809	0.0615694	0.967787	0.014423	0.110409	inflorescence deficient in abscission (IDA)-like 1
A_84_P752730	AY615373	AT1G66725	1	24884364	24884423	AT1G66725	0.072	0.742362	0.999976	1.30359	8.63981e-05	0.0052814	0.966628	0.000915699	0.0165797	MIR163; miRNA
A_84_P65364	NM_001125696	AT5G04250	5	1178578	1178637	AT5G04250	-0.033	0.84569	0.999976	0.700751	0.00147556	0.0352538	0.96644	0.000125449	0.00387381	Cysteine proteinases superfamily protein
A_84_P13948	NM_120989	AT5G09520	5	2958473	2958532	AT5G09520	-0.606	0.0490038	0.650019	2.22844	6.74818e-06	0.000940749	0.966053	0.00488455	0.0543489	hydroxyproline-rich glycoprotein family protein
A_84_P533669	NM_124801	AT5G54210	5	22009433	22009492	AT5G54210	1.004	0.0889823	0.810585	0.114775	0.83452	0.940615	0.96603	0.0999712	0.346861	Haloacid dehalogenase-like hydrolase (HAD) superfamily protein
A_84_P21550	NM_001203448	AT5G24270	5	82388148238859	82389638238976	AT5G24270	0.14	0.476859	0.999976	0.787165	0.00177419	0.0392234	0.965073	0.000399888	0.00914094	Calcium-binding EF-hand family protein
A_84_P610024	NM_180566	AT5G29624	5	11286189	11286248	AT5G29624	0.612	0.0616107	0.706887	0.240172	0.43011	0.70231	0.962852	0.00756559	0.0727624	Cysteine/Histidine-rich C1 domain family protein
A_84_P21073	NM_126288	AT2G02300	2	606587	606646	AT2G02300	0.538	0.128556	0.891947	0.820833	0.0293436	0.181536	0.960934	0.0137809	0.10703	phloem protein 2-B5
A_84_P281110	NM_129129	AT2G35730	2	15020532	15020591	AT2G35730	-0.549	0.0886307	0.809573	0.785955	0.0218836	0.158941	0.959753	0.0077182	0.0737609	Heavy metal transport/detoxification superfamily protein
A_84_P851910	NM_202636	AT3G26510	3	9710572	9710631	AT3G26510	0.094	0.605993	0.999976	0.650512	0.00380028	0.0620837	0.959272	0.000232329	0.00610578	Octicosapeptide/Phox/Bem1p family protein
A_84_P292144	NM_113258	AT3G23550	3	8448334	8448393	AT3G23550	-0.054	0.737794	0.999976	0.456099	0.0142646	0.129443	0.957469	8.49e-05	0.00292177	MATE efflux family protein
A_84_P12360	NM_104275	AT1G53980	1	20149336	20149395	AT1G53980	-0.422	0.0836106	0.791076	0.795976	0.00438934	0.0671209	0.95736	0.00129058	0.0211185	Ubiquitin-like superfamily protein
A_84_P15960	NM_124919	AT5G55370	5	22445108	22445167	AT5G55370	0.537	0.0811003	0.781983	0.423271	0.157892	0.411913	0.957299	0.00585154	0.0616677	MBOAT (membrane bound O-acyl transferase) family protein
A_84_P552067	NM_119235	AT4G30880	4	15035754	15035813	AT4G30880	-0.133	0.802212	0.999976	0.170559	0.747654	0.900256	0.956626	0.0919942	0.331479	Bifunctional inhibitor/lipid-transfer protein/seed storage 2S albumin superfamily protein
A_84_P565034	NM_128727	AT2G31700	2	13480528	13480587	AT2G31700	-0.154	0.845992	0.999976	0.00196332	0.998022	0.999259	0.95615	0.243099	0.53781	unknown protein; FUNCTIONS IN: molecular_function unknown; INVOLVED IN: biological_process unknown; LOCATED IN: endomembrane system; Has 1 Blast hits to 1 proteins in 1 species: Archae - 0; Bacteria - 0; Metazoa - 0; Fungi - 0; Plants - 1; Viruses - 0; Other Eukaryotes - 0 (source: NCBI BLink).
A_84_P764738	NM_001036616	AT4G22105	4	11710240	11710299	AT4G22105	0.393	0.468728	0.999976	1.79438	0.00589398	0.0789107	0.954641	0.0960979	0.339808	SCR-like 26
A_84_P16004	NM_126015	AT5G66170	5	2644823126448240	2644833926448380	AT5G66170	0.464	0.0815703	0.782671	0.84806	0.00511719	0.0724764	0.954424	0.00241619	0.0331841	sulfurtransferase 18
A_84_P11481	NM_105559	AT1G68850	1	25883828	25883887	AT1G68850	-0.383	0.153407	0.929775	1.59981	5.78623e-05	0.00399101	0.953788	0.0029766	0.0385316	Peroxidase superfamily protein
A_84_P810368	NM_106642	AT1G79930	1	30066857	30066915	AT1G79930	0.466	0.0150356	0.364999	0.67799	0.00157739	0.0365716	0.952987	0.000116008	0.00365919	heat shock protein 91
A_84_P751976	A_84_P751976	AT1G33300	1	12080615	12080674	AT1G33300	-0.421	0.417969	0.999976	0.508593	0.331559	0.612034	0.951928	0.0843025	0.315481	transposable element gene
A_84_P562392	NM_179898	AT2G34355	2	14498176	14498235	AT2G34355	0.504	0.0128251	0.334524	0.692284	0.00187345	0.0404829	0.951476	0.000171608	0.0049184	Major facilitator superfamily protein
A_84_P511702	NM_179473	AT1G53625	1	20014646	20014705	AT1G53625	-0.045	0.868227	0.999976	1.02305	0.0027845	0.0520711	0.9514	0.00441811	0.0509555	unknown protein; Has 29996 Blast hits to 6987 proteins in 655 species: Archae - 23; Bacteria - 6686; Metazoa - 10521; Fungi - 1178; Plants - 7439; Viruses - 681; Other Eukaryotes - 3468 (source: NCBI BLink).
A_84_P75404	NM_124897	AT5G55150	5	22382288	22382347	AT5G55150	-0.747	0.0843794	0.791691	0.96355	0.0326999	0.191523	0.951335	0.0345296	0.190586	Protein of unknown function (DUF295)
A_84_P23220	NM_116203	AT3G63380	3	23407127	23407186	AT3G63380	-0.188	0.43731	0.999976	0.472088	0.0688133	0.273066	0.950284	0.00197439	0.0287237	ATPase E1-E2 type family protein / haloacid dehalogenase-like hydrolase family protein
A_84_P118332	EG420454	AT4G01265	4	530458	530517	AT4G01265	0.748	0.326376	0.999976	0.906091	0.23931	0.513623	0.949319	0.219081	0.511053	raffinose synthase family protein / seed imbibition protein-related
A_84_P758778	A_84_P758778	AT3G30433;AT5G29035	[AT3G30433, 3];[AT5G29035, 5]	[AT3G30433, 12067036];[AT5G29035, 11076243]	[AT3G30433, 12067095];[AT5G29035, 11076290]	AT3G30433	0.15	0.77363	0.999976	-0.038927	0.940262	0.981479	0.948934	0.0892129	0.324889	[AT3G30433, transposable element gene];[AT5G29035, transposable element gene]
A_84_P18719	NM_105535	AT1G68630	1	2576925925769260	2576938225769430	AT1G68630	-0.031	0.789844	0.999976	0.637474	0.000176945	0.00858363	0.948409	5.4e-06	0.00040789	PLAC8 family protein
A_84_P810688	NM_121601	AT5G15960	5	5210454	5210513	AT5G15960	1.121	0.000282937	0.0319897	0.751521	0.00475656	0.069943	0.94735	0.00101307	0.0178595	stress-responsive protein (KIN1) / stress-induced protein (KIN1)
A_84_P19058	NM_105927	AT1G72680	1	27359356	27359415	AT1G72680	0.587	0.00149011	0.0974783	0.697373	0.000422135	0.0153973	0.946424	3.36e-05	0.00149492	cinnamyl-alcohol dehydrogenase
A_84_P17413	NM_001125223	AT3G25230	3	9190727	9190786	AT3G25230	0.357	0.178097	0.952076	-0.0583831	0.818176	0.932886	0.94469	0.00306614	0.0393799	rotamase FKBP 1
A_84_P838698	NM_148475	AT1G20925	1	7291414	7291473	AT1G20925	0.137	0.581498	0.999976	1.40088	0.000134869	0.00711981	0.944662	0.00256223	0.0345896	Auxin efflux carrier family protein
A_84_P786801	NM_121324	AT5G13210	5	4216293	4216352	AT5G13210	-0.121	0.667823	0.999976	0.992972	0.00428098	0.0658366	0.944615	0.0057997	0.0613465	Uncharacterised conserved protein UCP015417, vWA
A_84_P755516	NM_128107	AT2G25500	2	10854845	10854904	AT2G25500	-0.036	0.921766	0.999976	0.793842	0.0511492	0.235779	0.944508	0.0246965	0.155057	Inosine triphosphate pyrophosphatase family protein
A_84_P20248	NM_113224	AT3G23230	3	8289647	8289706	AT3G23230	-0.036	0.908885	0.999976	0.730199	0.0355409	0.200287	0.94435	0.0102772	0.0885772	Integrase-type DNA-binding superfamily protein
A_84_P199084	NM_123181	AT5G38200	5	15258480	15258539	AT5G38200	-0.046	0.755833	0.999976	1.78229	1.27742e-07	6.9217e-05	0.94416	5.07e-05	0.00205091	Class I glutamine amidotransferase-like superfamily protein
A_84_P16615	NM_116570	AT4G03320	4	1465730	1465789	AT4G03320	0.289	0.0458913	0.634829	0.901124	2.57262e-05	0.00233799	0.943355	1.71e-05	0.000911349	translocon at the inner envelope membrane of chloroplasts 20-IV
A_84_P507017	NM_001125904	AT5G44990	5	18164573	18164632	AT5G44990	-0.152	0.513926	0.999976	1.00349	0.00106146	0.0284092	0.943072	0.00164426	0.0251779	Glutathione S-transferase family protein
A_84_P16776	NM_120759	AT5G06760	5	2090039	2090098	AT5G06760	1.163	0.00189488	0.111993	0.759366	0.02216	0.159697	0.941612	0.00717629	0.0706455	Late Embryogenesis Abundant 4-5
A_84_P757391	NM_001036237	AT2G03955	2	1239010	1239069	AT2G03955	0.002	0.997588	0.999976	-0.328356	0.593861	0.819967	0.940751	0.144554	0.418819	Cysteine-rich protein
A_84_P800757	NM_125822	AT5G64260	5	25704084	25704143	AT5G64260	0.407	0.0462065	0.637041	0.512494	0.0166321	0.139227	0.94073	0.000325118	0.00785259	EXORDIUM like 2
A_84_P13709	NM_114937	AT3G50770	3	18874503	18874562	AT3G50770	0.037	0.863395	0.999976	0.828358	0.00264858	0.0507417	0.939553	0.00111515	0.0190378	calmodulin-like 41
A_84_P13855	NM_118975	AT4G28350	4	14028520	14028579	AT4G28350	0.191	0.229848	0.979799	0.585193	0.00263258	0.0506946	0.938791	7.21e-05	0.00261428	Concanavalin A-like lectin protein kinase family protein
A_84_P595204	NM_104790	AT1G61090	1	22499646	22499705	AT1G61090	0.08	0.804696	0.999976	1.12974	0.00461995	0.0689942	0.938168	0.0132787	0.104419	unknown protein; BEST Arabidopsis thaliana protein match is: unknown protein (TAIR:AT1G61095.1); Has 30201 Blast hits to 17322 proteins in 780 species: Archae - 12; Bacteria - 1396; Metazoa - 17338; Fungi - 3422; Plants - 5037; Viruses - 0; Other Eukaryotes - 2996 (source: NCBI BLink).
A_84_P852279	NM_001203610	AT5G54750	5	22243182	22243241	AT5G54750	-0.02	0.965377	0.999976	0.18984	0.675321	0.864459	0.937531	0.0577783	0.255588	Transport protein particle (TRAPP) component
A_84_P831747	NM_123334	AT5G39720	5	15900083	15900142	AT5G39720	0.534	0.13272	0.900449	0.45286	0.195736	0.461582	0.937521	0.016081	0.118505	avirulence induced gene 2 like protein
A_84_P14936	NM_122523	AT5G26220	5	9163201	9163260	AT5G26220	0.116	0.466949	0.999976	0.363455	0.0382483	0.207209	0.935774	9.14e-05	0.00306778	ChaC-like family protein
A_84_P765859	NM_001125614	AT4G31196	4	1516125515161270	1516137115161400	AT4G31196	-0.573	0.160596	0.937292	-0.0386211	0.920871	0.974392	0.934461	0.0323319	0.183102	oxidoreductases
A_84_P577248	NM_148455	AT1G10155	1	3327683	3327742	AT1G10155	0.137	0.55098	0.999976	0.890885	0.00226082	0.0452656	0.934398	0.0016349	0.0251033	phloem protein 2-A10
A_84_P19511	NM_001036630	AT4G24380	4	12613504	12613563	AT4G24380	0.077	0.598184	0.999976	0.698429	0.000488165	0.0171357	0.933732	4.52e-05	0.0018805	INVOLVED IN: 10-formyltetrahydrofolate biosynthetic process, folic acid and derivative biosynthetic process; EXPRESSED IN: 24 plant structures; EXPRESSED DURING: 15 growth stages; CONTAINS InterPro DOMAIN/s: Serine hydrolase (InterPro:IPR005645); BEST Arabidopsis thaliana protein match is: alpha/beta-Hydrolases superfamily protein (TAIR:AT5G65400.1); Has 30201 Blast hits to 17322 proteins in 780 …
A_84_P10821	NP301363	AT3G21040	3	7374248	7374307	AT3G21040	0.426	0.0894378	0.811781	0.463858	0.0676883	0.270546	0.933514	0.00191423	0.0281212	transposable element gene
A_84_P756644	A_84_P756644	AT2G19755	2	8516199	8516258	AT2G19755	0.358	0.0373228	0.576566	0.587418	0.00262365	0.0506357	0.933046	7.82e-05	0.00276402	transposable element gene
A_84_P828049	NM_179890	AT2G33835	2	1431390614313920	1431400914314040	AT2G33835	0.31	0.579767	0.999976	0.0365469	0.947632	0.983381	0.932867	0.115054	0.373541	Zinc finger C-x8-C-x5-C-x3-H type family protein
A_84_P503480	NM_123931	AT5G45630	5	18505814	18505873	AT5G45630	0.02	0.962054	0.999976	1.41303	0.00502187	0.0720011	0.932771	0.0408938	0.209297	Protein of unknown function, DUF584
A_84_P23975	NM_110973	AT3G01080	3	27378	27437	AT3G01080	0.009	0.967114	0.999976	0.466465	0.0449182	0.222835	0.93205	0.000922522	0.016652	WRKY DNA-binding protein 58
A_84_P562254	NM_105277	AT1G66060	1	24594227	24594286	AT1G66060	0.56	0.0767098	0.766778	1.21365	0.00147362	0.0352538	0.932027	0.00787168	0.0747941	Family of unknown function (DUF577)
A_84_P502808	NM_148568	AT1G48405	1	17884671	17884730	AT1G48405	0.15	0.490372	0.999976	-0.103983	0.630899	0.839854	0.931584	0.00109999	0.0188707	Kinase interacting (KIP1-like) family protein
A_84_P16754	NM_119838	AT4G36740	4	17314688	17314747	AT4G36740	0.666	0.00559134	0.211032	1.33023	3.05318e-05	0.00263307	0.931197	0.000575073	0.0117712	homeobox protein 40
A_84_P21046	NM_129417	AT2G38600	2	16146796	16146855	AT2G38600	0.619	0.0252264	0.482778	0.285457	0.256161	0.532728	0.930994	0.00258484	0.034834	HAD superfamily, subfamily IIIB acid phosphatase
A_84_P600095	NM_179214	AT4G19645	4	1069003210690060	1069021710690230	AT4G19645	0.056	0.834077	0.999976	0.957929	0.0040964	0.0643488	0.930691	0.00489423	0.0544355	TRAM, LAG1 and CLN8 (TLC) lipid-sensing domain containing protein
A_84_P21537	NM_121791	AT5G17850	5	5900860	5900919	AT5G17850	0.467	0.00399717	0.173138	0.56582	0.00109774	0.0291898	0.930392	1.91e-05	0.000986357	Sodium/calcium exchanger family protein
A_84_P848211	BX838789	AT1G76520	1	2871607828716110	2871621028716210	AT1G76520	0.133	0.393792	0.999976	1.07095	2.235e-05	0.00212532	0.929426	7.69e-05	0.00274787	Auxin efflux carrier family protein
A_84_P89489	NM_112504	AT3G16330	3	5535774	5535833	AT3G16330	0.022	0.92278	0.999976	0.640351	0.0169175	0.140172	0.92919	0.00187626	0.0277602	unknown protein; BEST Arabidopsis thaliana protein match is: unknown protein (TAIR:AT1G52140.1); Has 109 Blast hits to 109 proteins in 16 species: Archae - 0; Bacteria - 0; Metazoa - 0; Fungi - 0; Plants - 109; Viruses - 0; Other Eukaryotes - 0 (source: NCBI BLink).
A_84_P787864	NM_114723	AT3G48640	3	18021864	18021923	AT3G48640	-0.055	0.851168	0.999976	0.735149	0.0264435	0.172867	0.928516	0.00804093	0.0757985	unknown protein; FUNCTIONS IN: molecular_function unknown; INVOLVED IN: biological_process unknown; LOCATED IN: endomembrane system; EXPRESSED IN: 10 plant structures; EXPRESSED DURING: 10 growth stages; CONTAINS InterPro DOMAIN/s: Protein of unknown function DUF677 (InterPro:IPR007749); BEST Arabidopsis thaliana protein match is: Protein of unknown function (DUF677) (TAIR:AT5G66670.2); Has 42 Bl…
A_84_P21657	NM_001203653	AT5G60800	5	24461374	24461433	AT5G60800	0.049	0.806998	0.999976	0.870769	0.00100506	0.0274365	0.927892	0.000629521	0.0125198	Heavy metal transport/detoxification superfamily protein
A_84_P10413	NM_100271	AT1G03905	1	995526	995585	AT1G03905	0.077	0.590893	0.999976	0.71234	0.000374521	0.0141706	0.927174	4.23e-05	0.00179144	P-loop containing nucleoside triphosphate hydrolases superfamily protein
A_84_P21026	NM_128898	AT2G33380	2	14144989	14145048	AT2G33380	0.426	0.302647	0.999976	1.07944	0.0195773	0.151052	0.927132	0.0386468	0.202677	Caleosin-related family protein
A_84_P15781	NM_119900	AT4G37370	4	17570015	17570074	AT4G37370	-0.068	0.776126	0.999976	1.00685	0.00130157	0.0326451	0.925879	0.00231445	0.0322779	cytochrome P450, family 81, subfamily D, polypeptide 8
A_84_P814710	NM_101356	AT1G14870	1	5128817	5128876	AT1G14870	-0.111	0.598027	0.999976	0.778784	0.0030811	0.0552673	0.925781	0.000939777	0.0168995	PLANT CADMIUM RESISTANCE 2
A_84_P11947	NM_118581	AT4G24480	4	12654640	12654699	AT4G24480	0.353	0.0127142	0.332538	0.127233	0.304229	0.584661	0.925207	9.72e-06	0.000608146	Protein kinase superfamily protein
A_84_P506389	NM_104612	AT1G58320	1	21634410	21634469	AT1G58320	-0.262	0.532447	0.999976	1.06246	0.0245408	0.167251	0.921285	0.045096	0.221774	PLAC8 family protein
A_84_P519777	NM_126678	AT2G07020	2	2908663	2908722	AT2G07020	0.077	0.943338	0.999976	-0.982892	0.370776	0.648197	0.920842	0.400635	0.682937	Protein kinase protein with adenine nucleotide alpha hydrolases-like domain
A_84_P596819	NM_100328	AT1G04490	1	1218074	1218133	AT1G04490	0.104	0.547588	0.999976	0.622748	0.00363834	0.0605365	0.920835	0.000215039	0.00576071	Protein of unknown function (DUF3527)
A_84_P12419	NM_104055	AT1G51760	1	19201138	19201197	AT1G51760	0.192	0.277795	0.994172	0.664131	0.00237253	0.0467956	0.920325	0.00021336	0.00572642	peptidase M20/M25/M40 family protein
A_84_P151538	NM_001036165	AT1G66570	1	2483546024835470	2483583724835870	AT1G66570	-0.041	0.892152	0.999976	0.730745	0.0303415	0.184958	0.920138	0.00972194	0.0857477	sucrose-proton symporter 7
A_84_P597566	NM_122308	AT5G24030	5	8118366	8118425	AT5G24030	0.535	0.0179292	0.40403	0.306941	0.138237	0.386553	0.920124	0.000606936	0.0121973	SLAC1 homologue 3
A_84_P23261	NM_117282	AT4G12120	4	72568787256924	72570157257027	AT4G12120	-0.014	0.943205	0.999976	0.230648	0.251678	0.527276	0.919315	0.000582217	0.0118586	Sec1/munc18-like (SM) proteins superfamily
A_84_P836206	NM_113531	AT3G26240	3	9606698	9606757	AT3G26240	0.187	0.628667	0.999976	-0.179037	0.643718	0.847457	0.919249	0.0333263	0.186344	Cysteine/Histidine-rich C1 domain family protein
A_84_P15070	NM_121675	AT5G16700	5	5482976	5483035	AT5G16700	-0.131	0.859644	0.999976	0.307811	0.678682	0.865894	0.918509	0.230912	0.5243	Glycosyl hydrolase superfamily protein
A_84_P111802	NM_203067	AT5G18130	5	5997157	5997216	AT5G18130	0.261	0.257318	0.990386	0.156961	0.487555	0.747441	0.917977	0.00159008	0.0246688	unknown protein; BEST Arabidopsis thaliana protein match is: unknown protein (TAIR:AT3G03870.2); Has 1807 Blast hits to 1807 proteins in 277 species: Archae - 0; Bacteria - 0; Metazoa - 736; Fungi - 347; Plants - 385; Viruses - 0; Other Eukaryotes - 339 (source: NCBI BLink).
A_84_P10455	NM_106523	AT1G78760	1	29615191	29615250	AT1G78760	0.324	0.104234	0.85185	0.666647	0.00403636	0.0640742	0.917302	0.000431993	0.00963186	F-box/RNI-like superfamily protein
A_84_P13760	NM_116142	AT3G62770	3	2321893823218940	2321909523219140	AT3G62770	0.18	0.260849	0.990483	0.133989	0.397137	0.672542	0.916803	9.83e-05	0.00322653	Transducin/WD40 repeat-like superfamily protein
A_84_P22736	NM_179294	AT1G09500	1	3068385	3068444	AT1G09500	-0.169	0.581261	0.999976	1.06787	0.0045018	0.0679581	0.915214	0.0109834	0.0924974	NAD(P)-binding Rossmann-fold superfamily protein
A_84_P13719	NM_115175	AT3G53150	3	19697736	19697795	AT3G53150	0.338	0.232028	0.979805	0.258719	0.352932	0.632442	0.915034	0.00585514	0.061683	UDP-glucosyl transferase 73D1
A_84_P167923	NM_111759	AT3G09250	3	2840481	2840540	AT3G09250	0.13	0.69245	0.999976	0.746998	0.0404431	0.21263	0.914787	0.0161176	0.118684	Nuclear transport factor 2 (NTF2) family protein
A_84_P64584	NM_126114	AT5G67140	5	26794043	26794102	AT5G67140	-0.168	0.324724	0.999976	0.450441	0.0186593	0.147555	0.914035	0.000175506	0.00501509	F-box/RNI-like superfamily protein
A_84_P836138	NM_119791	AT4G36230	4	17145745	17145804	AT4G36230	0.207	0.626421	0.999976	0.0531998	0.899845	0.965397	0.913705	0.0497372	0.233811	unknown protein; FUNCTIONS IN: molecular_function unknown; INVOLVED IN: biological_process unknown; LOCATED IN: endomembrane system; EXPRESSED IN: leaf apex, hypocotyl, flower; EXPRESSED DURING: petal differentiation and expansion stage; Has 250444 Blast hits to 52918 proteins in 2611 species: Archae - 614; Bacteria - 68464; Metazoa - 90603; Fungi - 16312; Plants - 24752; Viruses - 3701; Other Eu…
A_84_P22213	NM_114775	AT3G49160	3	18222151	18222210	AT3G49160	-0.48	0.0737588	0.758729	0.317655	0.217324	0.486979	0.913052	0.00330016	0.0415129	pyruvate kinase family protein
A_84_P797870	EG471182	AT1G79245	1	29807820	29807879	AT1G79245	0.299	0.231306	0.979805	2.06362	3.53802e-06	0.000608413	0.91276	0.00278038	0.0367281	pseudogene of unknown protein
A_84_P592168	NM_120612	AT5G05300	5	1570173	1570232	AT5G05300	-0.001	0.997507	0.999976	1.0924	0.000944092	0.0264333	0.912005	0.00324842	0.0410599	unknown protein; FUNCTIONS IN: molecular_function unknown; INVOLVED IN: biological_process unknown; LOCATED IN: endomembrane system; EXPRESSED IN: 10 plant structures; EXPRESSED DURING: 8 growth stages; Has 1807 Blast hits to 1807 proteins in 277 species: Archae - 0; Bacteria - 0; Metazoa - 736; Fungi - 347; Plants - 385; Viruses - 0; Other Eukaryotes - 339 (source: NCBI BLink).
A_84_P17859	NM_125137	AT5G57560	5	23307323	23307382	AT5G57560	0.569	0.00194997	0.114266	0.527831	0.00321711	0.0562905	0.911555	4.99e-05	0.00202691	Xyloglucan endotransglucosylase/hydrolase family protein
A_84_P857554	NM_106485	AT1G78380	1	29486745	29486804	AT1G78380	0.399	0.0100137	0.295554	1.21664	1.5732e-06	0.000360906	0.910715	2.31e-05	0.00113453	glutathione S-transferase TAU 19
A_84_P600236	NM_147904	AT5G22545	5	7483626	7483685	AT5G22545	0.17	0.276622	0.993745	0.472544	0.00900751	0.10081	0.90964	8.55e-05	0.00293835	unknown protein; BEST Arabidopsis thaliana protein match is: unknown protein (TAIR:AT5G22530.1); Has 30201 Blast hits to 17322 proteins in 780 species: Archae - 12; Bacteria - 1396; Metazoa - 17338; Fungi - 3422; Plants - 5037; Viruses - 0; Other Eukaryotes - 2996 (source: NCBI BLink).
A_84_P111852	NM_126160	AT5G67600	5	26959593	26959652	AT5G67600	0.479	0.0107604	0.305053	1.19691	1.1412e-05	0.0014014	0.908575	0.0001268	0.00389877	unknown protein; LOCATED IN: plasma membrane; EXPRESSED IN: 22 plant structures; EXPRESSED DURING: 13 growth stages; BEST Arabidopsis thaliana protein match is: unknown protein (TAIR:AT3G49845.1); Has 30201 Blast hits to 17322 proteins in 780 species: Archae - 12; Bacteria - 1396; Metazoa - 17338; Fungi - 3422; Plants - 5037; Viruses - 0; Other Eukaryotes - 2996 (source: NCBI BLink).
A_84_P14407	NM_128919	AT2G33590	2	1422597514226010	1422623314226250	AT2G33590	0.628	0.000590479	0.0533251	0.361518	0.0185778	0.147364	0.908254	2.82e-05	0.00130984	NAD(P)-binding Rossmann-fold superfamily protein
A_84_P11735	NM_113814	AT3G28930	3	10960450	10960509	AT3G28930	0.031	0.912024	0.999976	0.675136	0.0333054	0.193303	0.90774	0.00759042	0.0728792	AIG2-like (avirulence induced gene) family protein
A_84_P23419	NM_121323	AT5G13200	5	4207987	4208046	AT5G13200	0.491	0.00711908	0.243098	0.866188	0.000125675	0.00677399	0.907251	8.52e-05	0.00293191	GRAM domain family protein
A_84_P15504	NM_112469	AT3G15990	3	5430614	5430673	AT3G15990	0.011	0.949178	0.999976	0.0481775	0.780798	0.917394	0.906598	0.000256093	0.00654895	sulfate transporter 3;4
A_84_P21126	NM_128762	AT2G32020	2	13631221	13631280	AT2G32020	-0.033	0.90734	0.999976	0.913355	0.00769797	0.0918597	0.906296	0.00804586	0.0758074	Acyl-CoA N-acyltransferases (NAT) superfamily protein
A_84_P564716	NM_179255	AT1G03850	1	976336	976395	AT1G03850	0.246	0.372282	0.999976	0.914163	0.00558566	0.0764126	0.905806	0.00590025	0.0619163	Glutaredoxin family protein
A_84_P753373	NM_001084363	AT1G76062;AT1G76065	[AT1G76062, 1];[AT1G76065, 1]	[AT1G76062, 28544583];[AT1G76065, 28544583]	[AT1G76062, 28544642];[AT1G76065, 28544642]	AT1G76062	0.234	0.190919	0.957957	0.741314	0.00110522	0.0293614	0.90574	0.00024138	0.00627696	[AT1G76062, MIR835a; miRNA];[AT1G76065, LYR family of Fe/S cluster biogenesis protein]
A_84_P181424	NM_122372	AT5G24640	5	8436474	8436533	AT5G24640	-0.143	0.672098	0.999976	0.950254	0.0152962	0.134151	0.904538	0.0195346	0.133729	unknown protein; BEST Arabidopsis thaliana protein match is: unknown protein (TAIR:AT2G41730.1); Has 1807 Blast hits to 1807 proteins in 277 species: Archae - 0; Bacteria - 0; Metazoa - 736; Fungi - 347; Plants - 385; Viruses - 0; Other Eukaryotes - 339 (source: NCBI BLink).
A_84_P760985	NP213658	AT3G43310	3	15266352	15266411	AT3G43310	-0.006	0.980218	0.999976	-0.00479865	0.983448	0.995056	0.904273	0.00222973	0.0314349	pseudogene, hypothetical protein, hypothetical protein At2g15420 - Arabidopsis thaliana, EMBL:AC006920
A_84_P22343	NM_179093	AT4G23050	4	1208350912083510	1208361212083660	AT4G23050	0.246	0.24142	0.98336	0.615171	0.0105688	0.109941	0.904074	0.00090704	0.016484	PAS domain-containing protein tyrosine kinase family protein
A_84_P825271	NM_121643	AT5G16380	5	5360237	5360296	AT5G16380	0.226	0.128242	0.891734	0.532497	0.00270794	0.0513734	0.903994	4.6e-05	0.00190018	Protein of unknown function, DUF538
A_84_P801401	NM_124630	AT5G52510	5	21307270	21307329	AT5G52510	0.242	0.591373	0.999976	0.972608	0.0488829	0.231309	0.903741	0.0640774	0.272457	SCARECROW-like 8
A_84_P512614	NM_001198389	AT1G65450	1	24316672	24316731	AT1G65450	0.465	0.275997	0.993742	0.0831555	0.841318	0.943738	0.903556	0.0484235	0.23058	HXXXD-type acyl-transferase family protein
A_84_P722311	NM_001085064	AT5G05365	5	1590619	1590678	AT5G05365	0.369	0.100145	0.846119	0.593197	0.0149816	0.132586	0.90327	0.00113251	0.019256	Heavy metal transport/detoxification superfamily protein
A_84_P582920	NM_130139	AT2G45760	2	18847331	18847390	AT2G45760	-0.523	0.305849	0.999976	0.549474	0.283391	0.562783	0.90319	0.0912067	0.329671	BON association protein 2
A_84_P13197	NM_120984	AT5G09470	5	2949257	2949316	AT5G09470	0.188	0.324471	0.999976	0.790283	0.00124925	0.0316926	0.902229	0.000469997	0.0102798	dicarboxylate carrier 3
A_84_P20574	NM_121121	AT5G10830	5	3424567	3424626	AT5G10830	-0.364	0.0032912	0.153238	0.896195	2.03909e-06	0.000443625	0.901364	1.93e-06	0.000207562	S-adenosyl-L-methionine-dependent methyltransferases superfamily protein
A_84_P20382	NM_116196	AT3G63310	3	23387942	23388001	AT3G63310	0.187	0.0646455	0.720407	0.670775	1.69101e-05	0.00183949	0.90093	1.07e-06	0.000144692	Bax inhibitor-1 family protein
A_84_P83349	NM_102444	AT1G26800	1	9285559	9285618	AT1G26800	0.166	0.430553	0.999976	0.887787	0.00119843	0.0310617	0.899779	0.00108891	0.0187815	RING/U-box superfamily protein
A_84_P23645	NM_102204	AT1G23550	1	8352150	8352209	AT1G23550	-0.384	0.131875	0.898613	0.843996	0.00453175	0.0681679	0.899725	0.00302599	0.0390914	similar to RCD one 2
A_84_P571918	NM_179338	AT1G15385	1	5292956	5293015	AT1G15385	-0.41	0.191826	0.958709	1.29315	0.0011707	0.0305639	0.899278	0.0113764	0.0946152	unknown protein; CONTAINS InterPro DOMAIN/s: Protein of unknown function DUF761, plant (InterPro:IPR008480); Has 6 Blast hits to 6 proteins in 3 species: Archae - 0; Bacteria - 0; Metazoa - 0; Fungi - 0; Plants - 6; Viruses - 0; Other Eukaryotes - 0 (source: NCBI BLink).
A_84_P229729	NM_201758	AT2G20142	2	8696478	8696537	AT2G20142	0.329	0.103033	0.851724	0.577117	0.00991383	0.106233	0.898744	0.000540281	0.0113171	Toll-Interleukin-Resistance (TIR) domain family protein
A_84_P21487	NM_120203	AT5G01250	5	102389	102448	AT5G01250	0.025	0.914653	0.999976	0.636719	0.0178883	0.144312	0.898744	0.00243695	0.0334214	alpha 1,4-glycosyltransferase family protein
A_84_P10609	NM_128044	AT2G24850	2	10583111	10583170	AT2G24850	0.366	0.530203	0.999976	0.944004	0.123449	0.366583	0.897422	0.140991	0.41371	tyrosine aminotransferase 3
A_84_P547911	NM_106532	AT1G78840	1	29639334	29639393	AT1G78840	0.065	0.771801	0.999976	0.119013	0.595104	0.820264	0.897347	0.00180026	0.0269423	F-box/RNI-like/FBD-like domains-containing protein
A_84_P796347	NM_124193	AT5G48180	5	19542123	19542182	AT5G48180	0.445	0.0704025	0.745784	0.756622	0.00605311	0.0798451	0.896902	0.00205905	0.02964	nitrile specifier protein 5
A_84_P10861	NM_114647	AT3G47790	3	17633583	17633642	AT3G47790	0.203	0.564601	0.999976	0.691293	0.0687958	0.273066	0.896663	0.0242034	0.153453	ABC2 homolog 7
A_84_P13385	NM_105935	AT1G72760	1	27385421	27385480	AT1G72760	-0.004	0.993043	0.999976	0.106372	0.810391	0.930243	0.895395	0.0636325	0.271127	Protein kinase superfamily protein
A_84_P16121	NM_103468	AT1G43160	1	16264581	16264640	AT1G43160	0.1	0.746866	0.999976	0.765652	0.0283858	0.178664	0.894271	0.0134148	0.105115	related to AP2 6
A_84_P535061	NM_113390	AT3G24780	3	9051358	9051417	AT3G24780	0.242	0.34865	0.999976	0.300055	0.249693	0.524787	0.894257	0.0041954	0.0492171	Uncharacterised conserved protein UCP015417, vWA
A_84_P23870	NM_130320	AT2G47520	2	19502893	19502952	AT2G47520	-0.686	0.062241	0.709118	1.01441	0.0108962	0.111481	0.893056	0.0208351	0.139754	Integrase-type DNA-binding superfamily protein
A_84_P152748	NM_116197	AT3G63320	3	23389876	23389935	AT3G63320	0.183	0.40983	0.999976	0.284076	0.210013	0.479195	0.892426	0.00162797	0.0250279	Protein phosphatase 2C family protein
A_84_P19272	NM_104189	AT1G53100	1	19787006	19787065	AT1G53100	0.231	0.407563	0.999976	0.581839	0.0536088	0.241615	0.892219	0.00705799	0.0699107	Core-2/I-branching beta-1,6-N-acetylglucosaminyltransferase family protein
A_84_P826661	NM_115048	AT3G51890	3	19249840	19249899	AT3G51890	0.001	0.99474	0.999976	0.491141	0.0376148	0.205572	0.892052	0.00133409	0.0216577	Clathrin light chain protein
A_84_P503832	NM_126949	AT2G13720	2	5725029	5725088	AT2G13720	0.293	0.682317	0.999976	-0.225084	0.752901	0.902451	0.891251	0.228046	0.520766	DNA topoisomerase (ATP-hydrolyzing)s;ATP binding;DNA binding
A_84_P812457	NM_113938	AT3G30390	3	11979395	11979454	AT3G30390	0.272	0.170347	0.948521	0.680002	0.00389903	0.0630165	0.890932	0.000601628	0.0121416	Transmembrane amino acid transporter family protein
A_84_P22797	NM_103036	AT1G33030	1	11964897	11964956	AT1G33030	-0.032	0.871072	0.999976	0.643351	0.00686376	0.0855527	0.890907	0.00079914	0.0149563	O-methyltransferase family protein
A_84_P816700	NM_101636	AT1G17745	1	6101345	6101404	AT1G17745	0.107	0.621826	0.999976	0.587733	0.0181357	0.145318	0.890624	0.00153354	0.0239739	D-3-phosphoglycerate dehydrogenase
A_84_P262890	NM_117826	AT4G17215	4	9656475	9656534	AT4G17215	0.169	0.586744	0.999976	1.62188	0.000257878	0.0108946	0.890417	0.0137766	0.10703	Pollen Ole e 1 allergen and extensin family protein
A_84_P13558	NM_126392	AT2G03410	2	1034854	1034913	AT2G03410	0.673	0.0819227	0.783043	1.14501	0.00781376	0.0927012	0.888904	0.0282392	0.168426	Mo25 family protein
A_84_P542371	NM_120192	AT5G01140	5	51120	51179	AT5G01140	-0.072	0.930146	0.999976	0.623203	0.456781	0.723694	0.888676	0.295113	0.590674	Protein of unknown function (DUF674)
A_84_P14877	NM_120543	AT5G04610	5	1325631	1325690	AT5G04610	0.238	0.110908	0.864517	0.634425	0.000797655	0.0233745	0.88821	5.34e-05	0.00214193	S-adenosyl-L-methionine-dependent methyltransferases superfamily protein
A_84_P12428	NM_106060	AT1G74010	1	27832459	27832518	AT1G74010	0.291	0.382147	0.999976	0.907938	0.0164326	0.138572	0.886782	0.0184685	0.129244	Calcium-dependent phosphotriesterase superfamily protein
A_84_P826835	NM_111885	AT3G10500	3	3273828	3273887	AT3G10500	0.041	0.856037	0.999976	0.562331	0.0290178	0.180336	0.886673	0.00232215	0.0323266	NAC domain containing protein 53
A_84_P21584	NM_105880	AT1G72210	1	27182206	27182265	AT1G72210	0.068	0.769163	0.999976	0.576395	0.0276735	0.17699	0.886631	0.00254968	0.0344898	basic helix-loop-helix (bHLH) DNA-binding superfamily protein
A_84_P756260	NM_126651	AT2G06570	2	2624723	2624782	AT2G06570	-0.237	0.693719	0.999976	0.35351	0.55952	0.79799	0.886013	0.16024	0.440232	unknown protein; BEST Arabidopsis thaliana protein match is: unknown protein (TAIR:AT2G06645.1); Has 18 Blast hits to 18 proteins in 1 species: Archae - 0; Bacteria - 0; Metazoa - 0; Fungi - 0; Plants - 18; Viruses - 0; Other Eukaryotes - 0 (source: NCBI BLink).
A_84_P17928	NM_104372	AT1G54980	1	20507434	20507493	AT1G54980	1.494	0.108412	0.862435	0.454047	0.605139	0.825381	0.885991	0.321593	0.615127	Plant invertase/pectin methylesterase inhibitor superfamily protein
A_84_P14786	NM_102986	AT1G32510	1	11758046	11758105	AT1G32510	-0.336	0.391681	0.999976	0.186533	0.629885	0.839323	0.884666	0.039054	0.203512	NAC domain containing protein 11
A_84_P848373	NM_100169	AT1G02880	1	643536643554	643644643684	AT1G02880	-0.091	0.463055	0.999976	0.809959	3.63068e-05	0.00290434	0.884655	1.66e-05	0.000895412	thiamin pyrophosphokinase1
A_84_P22286	NM_105633	AT1G69650	1	26197506	26197565	AT1G69650	0.19	0.366417	0.999976	0.270581	0.207102	0.475347	0.883941	0.00117862	0.0198171	TRAF-like family protein
A_84_P756407	NM_129154	AT2G35950	2	15105814	15105873	AT2G35950	0.559	0.0299141	0.520966	0.743686	0.00696078	0.0862007	0.88313	0.00238695	0.0328927	embryo sac development arrest 12
A_84_P156715	NM_125672	AT5G62770	5	25211304	25211363	AT5G62770	0.34	0.163787	0.94144	1.28706	0.00016518	0.00819417	0.882928	0.00269163	0.0358949	Protein of unknown function (DUF1645)
A_84_P822222	NM_127324	AT2G17700	2	7689171	7689230	AT2G17700	0.186	0.745389	0.999976	0.539932	0.354267	0.633529	0.882541	0.142668	0.416166	ACT-like protein tyrosine kinase family protein
A_84_P753038	NM_001084083	AT1G17235	1	5895586	5895645	AT1G17235	-0.159	0.683879	0.999976	0.488675	0.225142	0.49602	0.882485	0.0409587	0.209409	ROTUNDIFOLIA like 11
A_84_P529562	NM_127625	AT2G20620	2	8892058	8892117	AT2G20620	0.005	0.992595	0.999976	0.158204	0.789141	0.921017	0.882453	0.155297	0.433496	Protein of unknown function (DUF626)
A_84_P11197	NM_123879	AT5G45110	5	18231202	18231261	AT5G45110	0.192	0.254474	0.989891	0.36505	0.0434921	0.219603	0.881953	0.000201014	0.00549577	NPR1-like protein 3
A_84_P15784	NM_119958	AT4G37970	4	17852061	17852120	AT4G37970	0.199	0.199873	0.963123	0.122701	0.417333	0.691016	0.880828	9.55e-05	0.00316317	cinnamyl alcohol dehydrogenase 6
A_84_P534471	NM_122374	AT5G24655	5	8440777	8440836	AT5G24655	-0.699	0.0400555	0.592629	0.765335	0.0271497	0.175368	0.880773	0.0137567	0.107006	response to low sulfur 4
A_84_P199564	NM_001084574	AT2G42890	2	17854430	17854489	AT2G42890	0.347	0.0592373	0.701514	0.385279	0.0394613	0.210095	0.880661	0.000258442	0.00659728	MEI2-like 2
A_84_P838389	NM_120055	AT4G38950	4	18159748	18159807	AT4G38950	-0.003	0.994698	0.999976	0.130268	0.791611	0.921877	0.880358	0.0952563	0.338351	ATP binding microtubule motor family protein
A_84_P10781	NM_001202974	AT3G15650	3	53075625307592	53076805307708	AT3G15650	0.722	0.017915	0.40403	0.334464	0.222618	0.493406	0.880155	0.00613285	0.0636744	alpha/beta-Hydrolases superfamily protein
A_84_P12398	NM_104213	AT1G53340	1	19899061	19899120	AT1G53340	-0.024	0.894277	0.999976	0.385057	0.0542185	0.242833	0.880064	0.000488129	0.0105399	Cysteine/Histidine-rich C1 domain family protein
A_84_P524680	NM_203046	AT5G13220	5	4220612	4220671	AT5G13220	0.032	0.850785	0.999976	0.539307	0.00820369	0.0952659	0.87943	0.000290616	0.00721964	jasmonate-zim-domain protein 10
A_84_P12745	NM_114502	AT3G46350	3	17041588	17041647	AT3G46350	0.815	0.387106	0.999976	-0.0817451	0.929591	0.978269	0.879137	0.352175	0.640679	Leucine-rich repeat protein kinase family protein
A_84_P13535	NM_129381	AT2G38240	2	16012755	16012814	AT2G38240	-0.082	0.897654	0.999976	0.560179	0.385715	0.661587	0.878045	0.184875	0.470803	2-oxoglutarate (2OG) and Fe(II)-dependent oxygenase superfamily protein
A_84_P60830	NM_179161	AT4G34135	4	16346395	16346454	AT4G34135	0.071	0.692384	0.999976	1.01351	0.000132315	0.00702859	0.877305	0.000420187	0.00944204	UDP-glucosyltransferase 73B2
A_84_P298474	NM_100133	AT1G02520	1	527549527577	527658527688	AT1G02520	0.069	0.831217	0.999976	0.183131	0.571657	0.805379	0.877093	0.0179739	0.127043	P-glycoprotein 11
A_84_P568618	NM_179969	AT2G38823	2	16225143	16225202	AT2G38823	-0.419	0.291677	0.999976	0.965491	0.0272262	0.175586	0.876736	0.0410885	0.209688	unknown protein; BEST Arabidopsis thaliana protein match is: unknown protein (TAIR:AT3G54520.1); Has 35333 Blast hits to 34131 proteins in 2444 species: Archae - 798; Bacteria - 22429; Metazoa - 974; Fungi - 991; Plants - 531; Viruses - 0; Other Eukaryotes - 9610 (source: NCBI BLink).
A_84_P14400	NM_128591	AT2G30380	2	12950505	12950564	AT2G30380	0.088	0.869526	0.999976	0.937215	0.101218	0.329867	0.876448	0.122468	0.385563	Plant protein of unknown function (DUF641)
A_84_P265820	NM_001198258	AT1G50260	1	18617632	18617691	AT1G50260	0.192	0.136982	0.907799	0.434217	0.0041609	0.0646905	0.875033	1.83e-05	0.00095633	N-terminal-transmembrane-C2 domain type 5.1
A_84_P18845	NM_103696	AT1G48000	1	17704275	17704334	AT1G48000	0.267	0.239302	0.982283	0.782023	0.00399859	0.0638251	0.875019	0.00191958	0.0281688	myb domain protein 112
A_84_P19923	NM_100448	AT1G05680	1	1703231	1703290	AT1G05680	-0.003	0.989955	0.999976	0.71133	0.00482327	0.0703835	0.874199	0.00123495	0.0204528	Uridine diphosphate glycosyltransferase 74E2
A_84_P816695	NM_129353	AT2G37970	2	15891313	15891372	AT2G37970	0.594	0.00084478	0.0670177	0.936348	2.01719e-05	0.0020328	0.873843	3.72e-05	0.00161464	SOUL heme-binding family protein
A_84_P22489	NM_122130	AT5G22250	5	7365608	7365667	AT5G22250	-0.034	0.862278	0.999976	1.00666	0.000303769	0.0122868	0.873298	0.00089432	0.0163587	Polynucleotidyl transferase, ribonuclease H-like superfamily protein
A_84_P759141	NM_148839	AT3G44716	3	16263671	16263730	AT3G44716	0.254	0.243655	0.984562	0.724822	0.00505285	0.0720853	0.871176	0.00152347	0.0238816	unknown protein; FUNCTIONS IN: molecular_function unknown; INVOLVED IN: biological_process unknown; LOCATED IN: endomembrane system; Has 13 Blast hits to 13 proteins in 6 species: Archae - 0; Bacteria - 0; Metazoa - 0; Fungi - 0; Plants - 13; Viruses - 0; Other Eukaryotes - 0 (source: NCBI BLink).
A_84_P834980	NM_001084594	AT2G45500	2	18752394	18752452	AT2G45500	0.27	0.104019	0.851724	0.544709	0.00449946	0.0679581	0.870725	0.000150373	0.00445658	AAA-type ATPase family protein
A_84_P209868	NM_128772	AT2G32130	2	13655212	13655271	AT2G32130	0.254	0.107395	0.860786	0.784123	0.000233574	0.010288	0.870503	9.9e-05	0.00324598	Plant protein of unknown function (DUF641)
A_84_P53170	NM_128006	AT2G24450	2	10393362	10393421	AT2G24450	-0.115	0.649466	0.999976	0.259369	0.315496	0.595962	0.870331	0.00493244	0.0546214	FASCICLIN-like arabinogalactan protein 3 precursor
A_84_P821335	NM_124776	AT5G53970	5	21910779	21910838	AT5G53970	0.15	0.329051	0.999976	0.777338	0.000280158	0.0115432	0.869085	0.000112962	0.00359649	Tyrosine transaminase family protein
A_84_P756216	A_84_P756216	AT2G03900	2	1192009	1192068	AT2G03900	-0.251	0.52734	0.999976	-0.437141	0.279328	0.558344	0.868605	0.0454975	0.222627	pseudogene, similar to iron-regulated transporter 2, blastp match of 57% identity and 4.0e-59 P-value to GP|9716482|gb|AAF97510.1|AF246266_2|AF246266 iron-regulated transporter 2 {Lycopersicon esculentum}
A_84_P757396	A_84_P757396	AT2G03958	2	1243925	1243984	AT2G03958	0.014	0.980838	0.999976	-0.0277085	0.96081	0.988043	0.868171	0.144274	0.418454	Encodes a defensin-like (DEFL) family protein.
A_84_P843286	NM_111065	AT3G01990	3	331856	331915	AT3G01990	-0.481	0.0773103	0.768867	0.391803	0.140483	0.389074	0.867709	0.00499414	0.0551198	ACT domain repeat 6
A_84_P119072	NM_001036844	AT5G22220	5	7364209	7364268	AT5G22220	0.209	0.124482	0.886946	0.56891	0.00092322	0.0259677	0.867475	3.02e-05	0.00137477	E2F transcription factor 1
A_84_P758450	EF183387	AT2G45023	2	18570221	18570280	AT2G45023	0.149	0.649157	0.999976	0.350583	0.294353	0.57394	0.867406	0.020187	0.136794	other RNA
A_84_P544517	AY648314	AT1G52615	1	19600782	19600841	AT1G52615	-0.002	0.996858	0.999976	0.357068	0.461171	0.726878	0.867318	0.0912246	0.329671	unknown gene
A_84_P760418	A_84_P760418	AT3G26805	3	9863230	9863289	AT3G26805	-0.073	0.765469	0.999976	-0.186002	0.449985	0.718684	0.867102	0.00400479	0.0476823	pseudogene, aspartic protease, blastp match of 37% identity and 5.3e-11 P-value to GP|4389326|pdb|1B5F|A Chain A, Native Cardosin A From Cynara Cardunculus L. >GP|6729875|pdb|1B5F|C Chain C, Native Cardosin A From Cynara Cardunculus L
A_84_P610409	NP456145	AT2G07710	2	3554705	3554764	AT2G07710	-0.075	0.858637	0.999976	0.253453	0.548994	0.790593	0.866518	0.0588532	0.25825	transposable element gene
A_84_P838682	NM_120186	AT1G30784	1	10929643	10929702	AT1G30784	0.337	0.154955	0.930866	0.776339	0.00498944	0.0718078	0.866242	0.00248797	0.0339681	Pseudogene of AT5G01080; beta-galactosidase
A_84_P17227	NM_127548	AT2G19900	2	8592109	8592168	AT2G19900	1.025	5.7e-05	0.0134109	0.691517	0.00127523	0.0321272	0.865494	0.000233799	0.00612614	NADP-malic enzyme 1
A_84_P751966	NM_100557	AT1G06800	1	2090631	2090690	AT1G06800	0.057	0.710237	0.999976	0.577166	0.00266558	0.0509316	0.865239	0.000129575	0.00395899	alpha/beta-Hydrolases superfamily protein
A_84_P19210	NM_130204	AT2G46400	2	19043713	19043772	AT2G46400	0.61	0.0111066	0.309069	1.00735	0.00040437	0.0149455	0.864508	0.00125736	0.0207047	WRKY DNA-binding protein 46
A_84_P827290	NM_117380	AT4G13110	4	7641819	7641878	AT4G13110	0.035	0.854397	0.999976	0.701753	0.00321943	0.0562905	0.863025	0.000770356	0.0145756	BSD domain-containing protein
A_84_P763953	TC383117	AT4G04100	4	1967496	1967555	AT4G04100	0.029	0.915332	0.999976	-0.161926	0.551601	0.792122	0.862206	0.00775854	0.0740222	transposable element gene
A_84_P11670	NM_128553	AT2G29990	2	12793574	12793633	AT2G29990	0.03	0.843746	0.999976	0.238137	0.143991	0.393964	0.861939	0.000156194	0.00457216	alternative NAD(P)H dehydrogenase 2
A_84_P13187	NM_122048	AT5G20410	5	6898515	6898574	AT5G20410	-0.073	0.633188	0.999976	0.480715	0.00839031	0.0965858	0.861502	0.000139885	0.0041846	monogalactosyldiacylglycerol synthase 2
A_84_P11868	NM_116091	AT3G62260	3	23038536	23038595	AT3G62260	0.167	0.347055	0.999976	0.598559	0.00503731	0.0720314	0.860601	0.000406154	0.00923423	Protein phosphatase 2C family protein
A_84_P287550	NM_123684	AT5G43180	5	17336462	17336521	AT5G43180	0.465	0.00241428	0.129295	1.01367	4.04888e-06	0.000679976	0.860479	1.83e-05	0.00095633	Protein of unknown function, DUF599
A_84_P757124	EF182978	AT2G31751	2	13500256	13500315	AT2G31751	0.227	0.230954	0.979805	0.163067	0.381634	0.658225	0.859954	0.000599399	0.0121137	unknown gene
A_84_P830220	NM_203063	AT5G16770	5	55149445514945	55152005515256	AT5G16770	-0.183	0.759483	0.999976	0.626724	0.304813	0.585057	0.859403	0.168308	0.450681	myb domain protein 9
A_84_P759581	NM_111894	AT3G10580	3	3307097	3307156	AT3G10580	-0.37	0.629683	0.999976	-0.245284	0.74844	0.900599	0.859187	0.274227	0.570161	Homeodomain-like superfamily protein
A_84_P290124	NM_127851	AT2G22860	2	9738050	9738109	AT2G22860	0.384	0.307288	0.999976	0.888944	0.0312856	0.187688	0.858755	0.0362524	0.195681	phytosulfokine 2 precursor
A_84_P17121	NM_103027	AT1G32940	1	11940039	11940098	AT1G32940	0.451	0.0258106	0.486691	0.614284	0.0049955	0.0718364	0.85859	0.000499445	0.0106481	Subtilase family protein
A_84_P10662	NM_130131	AT2G45680	2	18820728	18820787	AT2G45680	0.284	0.158103	0.934313	0.367032	0.0762087	0.287332	0.858427	0.000847431	0.0156404	TCP family transcription factor
A_84_P13777	NM_116503	AT4G02690	4	1187475	1187534	AT4G02690	0.028	0.905371	0.999976	-0.242149	0.320763	0.60148	0.858307	0.00376995	0.0455471	Bax inhibitor-1 family protein
A_84_P527014	NM_202504	AT3G05937	3	1776311	1776370	AT3G05937	0.329	0.220034	0.971097	1.24424	0.000500861	0.0174137	0.857854	0.00624885	0.0645519	unknown protein; Has 30201 Blast hits to 17322 proteins in 780 species: Archae - 12; Bacteria - 1396; Metazoa - 17338; Fungi - 3422; Plants - 5037; Viruses - 0; Other Eukaryotes - 2996 (source: NCBI BLink).
A_84_P536652	NM_126969	AT2G13960	2	5861142	5861201	AT2G13960	0.14	0.538615	0.999976	1.80315	6.84523e-06	0.000949668	0.857796	0.00274088	0.0363876	Homeodomain-like superfamily protein
A_84_P18910	NM_102480	AT1G27180	1	9445742	9445801	AT1G27180	0.272	0.305586	0.999976	-0.113483	0.662048	0.857161	0.856462	0.00630623	0.0649113	disease resistance protein (TIR-NBS-LRR class), putative
A_84_P76774	NM_104643	AT1G59500	1	21855470	21855529	AT1G59500	0.027	0.962944	0.999976	0.211475	0.719315	0.886609	0.856444	0.164102	0.445097	Auxin-responsive GH3 family protein
A_84_P15639	NM_115869	AT3G60060	3	22183014	22183073	AT3G60060	0.052	0.924289	0.999976	0.219707	0.691484	0.872191	0.855628	0.141527	0.414521	NAD(P)-binding Rossmann-fold superfamily protein
A_84_P15341	NM_105094	AT1G64200	1	23828949	23829008	AT1G64200	0.09	0.554622	0.999976	0.639102	0.00130734	0.032761	0.855258	0.000139559	0.0041846	vacuolar H+-ATPase subunit E isoform 3
A_84_P15062	NM_103695	AT1G47990	1	17700735	17700794	AT1G47990	0.033	0.895066	0.999976	0.224216	0.377953	0.654268	0.854352	0.00518697	0.0565741	gibberellin 2-oxidase 4
A_84_P758996	A_84_P758996	AT3G32360	3	13282588	13282647	AT3G32360	0.241	0.685333	0.999976	0.600432	0.323255	0.60396	0.854192	0.169578	0.452436	transposable element gene
A_84_P143879	NM_128276	AT2G27180	2	11620922	11620981	AT2G27180	-0.309	0.199078	0.962087	1.43977	6.19474e-05	0.00423573	0.853656	0.00324653	0.0410599	unknown protein; BEST Arabidopsis thaliana protein match is: unknown protein (TAIR:AT3G11690.1); Has 99 Blast hits to 99 proteins in 14 species: Archae - 0; Bacteria - 0; Metazoa - 0; Fungi - 0; Plants - 99; Viruses - 0; Other Eukaryotes - 0 (source: NCBI BLink).
A_84_P167773	NM_105501	AT1G68300	1	25598452	25598511	AT1G68300	0.554	0.0131758	0.339403	0.380942	0.0665055	0.267831	0.853206	0.000867814	0.0159144	Adenine nucleotide alpha hydrolases-like superfamily protein
A_84_P10332	NM_126009	AT5G66110	5	26430715	26430774	AT5G66110	0.278	0.0701182	0.74332	0.367291	0.0228864	0.16194	0.853109	8.14e-05	0.00282982	Heavy metal transport/detoxification superfamily protein
A_84_P600633	NM_126444	AT2G04050	2	1338469	1338528	AT2G04050	-0.179	0.44387	0.999976	0.942282	0.00163633	0.0374687	0.852281	0.00319694	0.0406238	MATE efflux family protein
A_84_P21427	NM_119102	AT4G29570	4	14508216	14508275	AT4G29570	0.311	0.298011	0.999976	0.617958	0.0529966	0.240018	0.851795	0.0125156	0.100566	Cytidine/deoxycytidylate deaminase family protein
A_84_P21422	NM_001084989	AT4G28480	4	14075020	14075079	AT4G28480	0.364	0.0207751	0.436053	0.189065	0.186976	0.450771	0.8504	6.45e-05	0.00244895	DNAJ heat shock family protein
A_84_P585411	NM_104757	AT1G60740	1	22361791	22361850	AT1G60740	0.361	0.223507	0.975336	1.22819	0.00117057	0.0305639	0.850028	0.0116706	0.0960582	Thioredoxin superfamily protein
A_84_P750195	NM_106013	AT1G73550	1	2764783627647890	2764805627648050	AT1G73550	0.503	0.00742123	0.247834	0.554368	0.00416508	0.0646905	0.849899	0.000191065	0.00531687	Bifunctional inhibitor/lipid-transfer protein/seed storage 2S albumin superfamily protein
A_84_P14529	NM_111063	AT3G01970	3	326618	326677	AT3G01970	-0.071	0.755885	0.999976	0.624548	0.0171962	0.141492	0.849841	0.00294146	0.0383097	WRKY DNA-binding protein 45
A_84_P22045	NM_129597	AT2G40370	2	16858201	16858260	AT2G40370	-0.056	0.740886	0.999976	1.10577	3.8338e-05	0.00300596	0.849745	0.000342474	0.00816197	laccase 5
A_84_P822249	NM_117633	AT4G15440	4	8835820	8835879	AT4G15440	-0.134	0.727133	0.999976	-0.13774	0.719577	0.886788	0.849403	0.0448313	0.221138	hydroperoxide lyase 1
A_84_P206968	NM_104584	AT1G57990	1	21442397	21442456	AT1G57990	0.344	0.1158	0.873705	0.807108	0.00216378	0.0442499	0.84873	0.00153451	0.023976	purine permease 18
A_84_P12640	NM_111008	AT3G01420	3	159728	159787	AT3G01420	0.677	0.00268996	0.137701	1.4954	4.17659e-06	0.000693314	0.848358	0.000541852	0.0113335	Peroxidase superfamily protein
A_84_P754288	NM_001124074	AT1G64561	1	23974229	23974288	AT1G64561	0.123	0.35045	0.999976	0.793157	6.97416e-05	0.00455191	0.848166	3.91e-05	0.00168365	unknown protein; FUNCTIONS IN: molecular_function unknown; INVOLVED IN: biological_process unknown; LOCATED IN: chloroplast; Has 30201 Blast hits to 17322 proteins in 780 species: Archae - 12; Bacteria - 1396; Metazoa - 17338; Fungi - 3422; Plants - 5037; Viruses - 0; Other Eukaryotes - 2996 (source: NCBI BLink).
A_84_P10171	NM_121068	AT5G10300	5	3240647	3240706	AT5G10300	0.456	0.0245298	0.477373	0.624136	0.0045158	0.0680691	0.848095	0.000545999	0.0113953	methyl esterase 5
A_84_P858544	NM_129558	AT2G40000	2	16701622	16701681	AT2G40000	0.311	0.0548379	0.68001	0.760443	0.000299017	0.0121894	0.847979	0.000123633	0.00382595	ortholog of sugar beet HS1 PRO-1 2
A_84_P800660	NM_116986	AT4G09170	4	5843382	5843441	AT4G09170	-0.142	0.800635	0.999976	-0.149613	0.790264	0.921429	0.84749	0.151597	0.428796	unknown protein; BEST Arabidopsis thaliana protein match is: unknown protein (TAIR:AT1G35430.1); Has 23 Blast hits to 23 proteins in 5 species: Archae - 0; Bacteria - 0; Metazoa - 0; Fungi - 0; Plants - 23; Viruses - 0; Other Eukaryotes - 0 (source: NCBI BLink).
A_84_P522239	NM_148440	AT1G06925	1	2127725	2127784	AT1G06925	0.073	0.895639	0.999976	0.11314	0.838358	0.942327	0.847479	0.146662	0.421948	FUNCTIONS IN: molecular_function unknown; INVOLVED IN: biological_process unknown; LOCATED IN: endomembrane system; BEST Arabidopsis thaliana protein match is: Putative endonuclease or glycosyl hydrolase (TAIR:AT4G20480.1); Has 152 Blast hits to 136 proteins in 9 species: Archae - 0; Bacteria - 0; Metazoa - 0; Fungi - 0; Plants - 152; Viruses - 0; Other Eukaryotes - 0 (source: NCBI BLink).
A_84_P87269	NM_120300	AT5G02220	5	441726	441785	AT5G02220	-0.054	0.726297	0.999976	0.858352	0.000164387	0.00819417	0.847159	0.000182966	0.00514131	unknown protein; Has 30201 Blast hits to 17322 proteins in 780 species: Archae - 12; Bacteria - 1396; Metazoa - 17338; Fungi - 3422; Plants - 5037; Viruses - 0; Other Eukaryotes - 2996 (source: NCBI BLink).
A_84_P14907	NM_121373	AT5G13700	5	4420259	4420318	AT5G13700	0.264	0.0191142	0.419334	0.52896	0.000200463	0.00940668	0.846232	3.15e-06	0.000289882	polyamine oxidase 1
A_84_P842133	NP232549	AT1G26530	1	91671859167185	91672859167338	AT1G26530	0.233	0.252205	0.989891	0.772644	0.00215226	0.0441175	0.842304	0.00118416	0.0198987	PIN domain-like family protein
A_84_P586644	NM_202692	AT3G53232	3	19731026	19731085	AT3G53232	0.462	0.0810889	0.781983	0.564794	0.0389107	0.208945	0.842106	0.00513565	0.0562604	ROTUNDIFOLIA like 1
A_84_P788437	NM_103219	AT1G35210	1	12897182	12897241	AT1G35210	0.16	0.591748	0.999976	0.992371	0.00593755	0.0790517	0.841309	0.0147897	0.112333	unknown protein; FUNCTIONS IN: molecular_function unknown; INVOLVED IN: biological_process unknown; LOCATED IN: chloroplast; EXPRESSED IN: 14 plant structures; EXPRESSED DURING: 9 growth stages; CONTAINS InterPro DOMAIN/s: Protein of unknown function DUF740 (InterPro:IPR008004); BEST Arabidopsis thaliana protein match is: unknown protein (TAIR:AT1G22470.1); Has 83 Blast hits to 83 proteins in 12 …
A_84_P541841	NM_104073	AT1G51920	1	19294508	19294567	AT1G51920	-0.245	0.323363	0.999976	0.913172	0.00285015	0.0528069	0.841179	0.00478796	0.0536166	unknown protein; FUNCTIONS IN: molecular_function unknown; INVOLVED IN: biological_process unknown; LOCATED IN: endomembrane system; EXPRESSED IN: stem, stamen; EXPRESSED DURING: 4 anthesis; Has 22 Blast hits to 22 proteins in 5 species: Archae - 0; Bacteria - 0; Metazoa - 0; Fungi - 0; Plants - 22; Viruses - 0; Other Eukaryotes - 0 (source: NCBI BLink).
A_84_P20763	NM_121148	AT5G11100	5	3535144	3535203	AT5G11100	0.253	0.229341	0.979799	0.254192	0.226706	0.498162	0.840947	0.00149041	0.0235044	Calcium-dependent lipid-binding (CaLB domain) family protein
A_84_P532963	NM_001203744	AT4G04775;AT1G33450;AT5G15690	[AT4G04775, 4];[AT1G33450, 1];[AT5G15690, 5]	[AT4G04775, 2431209];[AT1G33450, 12139317];[AT5G15690, 5114254]	[AT4G04775, 2431268];[AT1G33450, 12139376];[AT5G15690, 5114313]	AT4G04775	0.051	0.901241	0.999976	0.0997587	0.808183	0.929406	0.840776	0.0607321	0.263539	[AT4G04775, zinc ion binding];[AT1G33450, transposable element gene];[AT5G15690, zinc ion binding]
A_84_P15484	NM_111928	AT3G10910;AT3G10912	[AT3G10910, 3];[AT3G10912, 3]	[AT3G10910, 3413215];[AT3G10912, 3413215]	[AT3G10910, 3413274];[AT3G10912, 3413274]	AT3G10910	0.615	0.0172768	0.394713	0.791445	0.00421408	0.0652048	0.840454	0.00287503	0.0377181	[AT3G10910, RING/U-box superfamily protein];[AT3G10912, conserved peptide upstream open reading frame 63]
A_84_P555274	NM_128171	AT2G26130	2	11128391	11128450	AT2G26130	0.212	0.400196	0.999976	0.470788	0.0783086	0.290778	0.840174	0.00545429	0.0587533	RING/U-box protein with C6HC-type zinc finger
A_84_P97696	NM_121706	AT5G17000	5	5584916	5584975	AT5G17000	-0.023	0.889426	0.999976	0.896431	0.000228178	0.0101437	0.839996	0.000381474	0.00883481	Zinc-binding dehydrogenase family protein
A_84_P107932	NM_121405	AT5G14020	5	4523749	4523808	AT5G14020	-1.033	0.00125084	0.0860988	-0.0482431	0.842824	0.944362	0.839225	0.00493589	0.0546214	Endosomal targeting BRO1-like domain-containing protein
A_84_P14067	NM_124868	AT5G54860	5	22286955	22287014	AT5G54860	0.102	0.636134	0.999976	0.434307	0.0629956	0.260205	0.839056	0.00219628	0.031101	Major facilitator superfamily protein
A_84_P16788	NM_121061	AT5G10230	5	3209821	3209880	AT5G10230	1.14	0.00898854	0.273789	2.10562	0.000120625	0.0065983	0.838791	0.0394867	0.20506	annexin 7
A_84_P16846	NM_123252	AT5G38900	5	1557380115573820	1557393815573970	AT5G38900	-0.185	0.499556	0.999976	0.709869	0.0221113	0.159576	0.838633	0.0094127	0.0838991	Thioredoxin superfamily protein
A_84_P787066	NM_125745	AT5G63500	5	25423677	25423736	AT5G63500	0.106	0.456983	0.999976	0.378181	0.0191233	0.149261	0.838597	8.76e-05	0.00298345	Protein of unknown function (DUF 3339)
A_84_P602187	NM_100437	AT1G05575	1	1661810	1661869	AT1G05575	-0.052	0.812242	0.999976	1.67223	1.02131e-05	0.00129207	0.837732	0.00259594	0.0349508	unknown protein; FUNCTIONS IN: molecular_function unknown; INVOLVED IN: anaerobic respiration; LOCATED IN: endomembrane system; EXPRESSED IN: 17 plant structures; EXPRESSED DURING: 9 growth stages; BEST Arabidopsis thaliana protein match is: unknown protein (TAIR:AT2G31945.1); Has 63 Blast hits to 63 proteins in 10 species: Archae - 0; Bacteria - 0; Metazoa - 0; Fungi - 0; Plants - 63; Viruses - …
A_84_P188144	NM_116528	AT4G02940	4	1310845	1310904	AT4G02940	-0.05	0.773763	0.999976	0.43247	0.02761	0.176786	0.836693	0.000495443	0.0106136	oxidoreductase, 2OG-Fe(II) oxygenase family protein
A_84_P206058	NM_119892	AT4G37290	4	17549852	17549911	AT4G37290	-0.643	0.135302	0.904656	1.29328	0.00809833	0.0946678	0.836626	0.0602953	0.262278	unknown protein; FUNCTIONS IN: molecular_function unknown; INVOLVED IN: response to karrikin; LOCATED IN: endomembrane system; EXPRESSED IN: cotyledon, hypocotyl, leaf; EXPRESSED DURING: LP.04 four leaves visible; BEST Arabidopsis thaliana protein match is: unknown protein (TAIR:AT2G23270.1); Has 30201 Blast hits to 17322 proteins in 780 species: Archae - 12; Bacteria - 1396; Metazoa - 17338; Fun…
A_84_P10596	NM_102945	AT1G32120	1	11558521	11558580	AT1G32120	0.016	0.935798	0.999976	0.748501	0.00334508	0.0576584	0.836336	0.00159711	0.0247122	FUNCTIONS IN: molecular_function unknown; INVOLVED IN: biological_process unknown; LOCATED IN: membrane; EXPRESSED IN: 14 plant structures; EXPRESSED DURING: 4 anthesis, C globular stage, F mature embryo stage, petal differentiation and expansion stage, E expanded cotyledon stage; CONTAINS InterPro DOMAIN/s: Aminotransferase-like, plant mobile domain (InterPro:IPR019557), Protein of unknown funct…
A_84_P565260	NM_180401	AT3G61390	3	22717728	22717787	AT3G61390	0.506	0.0854596	0.796053	0.860957	0.00838871	0.0965858	0.836302	0.00986175	0.0863445	RING/U-box superfamily protein
A_84_P19362	NM_114478	AT3G46090	3	16926443	16926502	AT3G46090	0.42	0.13615	0.906274	1.00164	0.00289887	0.0534533	0.83585	0.00867843	0.0797017	C2H2 and C2HC zinc fingers superfamily protein
A_84_P759446	A_84_P759446	AT3G33139	3	13944000	13944059	AT3G33139	-0.047	0.942863	0.999976	-0.183863	0.780552	0.917369	0.835702	0.221488	0.513539	transposable element gene
A_84_P18337	NM_113134	AT3G22360	3	7904965	7905024	AT3G22360	-0.184	0.531064	0.999976	0.760647	0.0220176	0.159379	0.834195	0.0139513	0.107721	alternative oxidase 1B
A_84_P22677	NP2709686	AT1G33660	1	1219785112197850	1219797912198030	AT1G33660	-0.059	0.853551	0.999976	0.128626	0.688617	0.87041	0.834103	0.0223724	0.146453	peroxidase family protein
A_84_P16630	NM_117043	AT4G09750	4	6148627	6148686	AT4G09750	0.324	0.00706424	0.241679	0.43534	0.00103557	0.0279139	0.834082	4.34e-06	0.00035972	NAD(P)-binding Rossmann-fold superfamily protein
A_84_P87009	NM_122734	AT5G28510	5	10481071	10481130	AT5G28510	0.867	0.00194881	0.114266	1.14132	0.000254147	0.0108452	0.832563	0.00255184	0.0344901	beta glucosidase 24
A_84_P827648	NM_148583	AT1G52565	1	19580124	19580183	AT1G52565	-0.154	0.524868	0.999976	0.681165	0.0146317	0.130856	0.832437	0.0047353	0.0532244	unknown protein; FUNCTIONS IN: molecular_function unknown; INVOLVED IN: biological_process unknown; LOCATED IN: endomembrane system; BEST Arabidopsis thaliana protein match is: unknown protein (TAIR:AT3G15760.1); Has 35333 Blast hits to 34131 proteins in 2444 species: Archae - 798; Bacteria - 22429; Metazoa - 974; Fungi - 991; Plants - 531; Viruses - 0; Other Eukaryotes - 9610 (source: NCBI BLink…
A_84_P23208	NM_115906	AT3G60420	3	22335639	22335698	AT3G60420	-0.033	0.878991	0.999976	0.453265	0.0579841	0.249853	0.832329	0.00264023	0.0353648	Phosphoglycerate mutase family protein
A_84_P592287	NM_124297	AT5G49200	5	19947998	19948057	AT5G49200	-0.282	0.0301236	0.522398	0.571414	0.00040905	0.0150219	0.832199	1.73e-05	0.000917775	WD-40 repeat family protein / zfwd4 protein (ZFWD4)
A_84_P13619	NM_112679	AT3G17980	3	6152870	6152929	AT3G17980	-0.352	0.0864268	0.798073	0.600076	0.00852567	0.0973649	0.832083	0.00104299	0.0182305	Calcium-dependent lipid-binding (CaLB domain) family protein
A_84_P75064	NM_116170	AT3G63050	3	23297908	23297967	AT3G63050	0.187	0.264845	0.992234	0.4729	0.013116	0.123497	0.831747	0.000315773	0.00767856	unknown protein; BEST Arabidopsis thaliana protein match is: unknown protein (TAIR:AT2G48075.1); Has 30201 Blast hits to 17322 proteins in 780 species: Archae - 12; Bacteria - 1396; Metazoa - 17338; Fungi - 3422; Plants - 5037; Viruses - 0; Other Eukaryotes - 2996 (source: NCBI BLink).
A_84_P554350	AY219085	AT2G05290	2	1925450	1925509	AT2G05290	0.312	0.244242	0.984832	0.304651	0.254912	0.531434	0.831633	0.00760355	0.0729321	transposable element gene
A_84_P225309	NM_111951	AT3G11150	3	3493003	3493062	AT3G11150	-0.007	0.976682	0.999976	0.596696	0.0369809	0.204155	0.831033	0.00714906	0.0704553	2-oxoglutarate (2OG) and Fe(II)-dependent oxygenase superfamily protein
A_84_P18265	NM_127404	AT2G18480	2	8009589	8009648	AT2G18480	0.148	0.521341	0.999976	0.585424	0.0241508	0.165805	0.83047	0.00354855	0.0436434	Major facilitator superfamily protein
A_84_P715515	AK117648	AT2G14115	2	5953848	5953907	AT2G14115	0.087	0.698243	0.999976	1.5732	2.0297e-05	0.0020328	0.830237	0.00303063	0.0391129	other RNA
A_84_P268160	NM_112249	AT3G13950	3	4604459	4604518	AT3G13950	-0.065	0.786406	0.999976	1.01611	0.00133134	0.0331026	0.830136	0.00502154	0.0553178	unknown protein; BEST Arabidopsis thaliana protein match is: unknown protein (TAIR:AT4G13266.1); Has 339 Blast hits to 265 proteins in 12 species: Archae - 0; Bacteria - 0; Metazoa - 0; Fungi - 0; Plants - 339; Viruses - 0; Other Eukaryotes - 0 (source: NCBI BLink).
A_84_P507766	NM_119626	AT4G34600	4	16529948	16530007	AT4G34600	0.3	0.0576543	0.69432	0.716141	0.000393461	0.0146573	0.829801	0.000120296	0.00375505	unknown protein; FUNCTIONS IN: molecular_function unknown; INVOLVED IN: pollen tube growth; LOCATED IN: endomembrane system; EXPRESSED IN: 11 plant structures; EXPRESSED DURING: M germinated pollen stage, LP.04 four leaves visible, 4 anthesis, petal differentiation and expansion stage; BEST Arabidopsis thaliana protein match is: unknown protein (TAIR:AT2G16385.1); Has 17 Blast hits to 17 proteins…
A_84_P600892	NM_115305	AT3G54480	3	20172084	20172143	AT3G54480	0.221	0.0740024	0.758729	0.632308	0.000165207	0.00819417	0.82782	1.62e-05	0.000880707	SKP1/ASK-interacting protein 5
A_84_P702276	NM_001035691	AT3G25597	3	9306067	9306126	AT3G25597	0.002	0.991986	0.999976	0.967479	0.00101128	0.0275367	0.827796	0.00294739	0.0383097	unknown protein; LOCATED IN: endomembrane system; BEST Arabidopsis thaliana protein match is: unknown protein (TAIR:AT1G26140.1); Has 35333 Blast hits to 34131 proteins in 2444 species: Archae - 798; Bacteria - 22429; Metazoa - 974; Fungi - 991; Plants - 531; Viruses - 0; Other Eukaryotes - 9610 (source: NCBI BLink).
A_84_P173831	NM_102660	AT1G29195	1	10202623	10202682	AT1G29195	0.315	0.15864	0.934581	0.855509	0.00184365	0.0401409	0.826285	0.00233077	0.032378	unknown protein; FUNCTIONS IN: molecular_function unknown; INVOLVED IN: biological_process unknown; LOCATED IN: chloroplast; EXPRESSED IN: 13 plant structures; EXPRESSED DURING: 4 anthesis, C globular stage, 4 leaf senescence stage, petal differentiation and expansion stage; BEST Arabidopsis thaliana protein match is: unknown protein (TAIR:AT2G30230.1); Has 180 Blast hits to 180 proteins in 14 sp…
A_84_P530994	NM_001203587	AT5G51630	5	2097452820974530	2097464720974690	AT5G51630	-0.098	0.738691	0.999976	-0.22912	0.44078	0.711364	0.826233	0.0152682	0.114873	Disease resistance protein (TIR-NBS-LRR class) family
A_84_P230259	NM_115962	AT3G60980	3	22565431	22565490	AT3G60980	0.178	0.204303	0.965034	0.627	0.000655755	0.0206881	0.82587	7.19e-05	0.00261428	Tetratricopeptide repeat (TPR)-like superfamily protein
A_84_P856887	NM_202550	AT3G10985	3	3442597	3442656	AT3G10985	0.306	0.242449	0.98336	0.509334	0.0643878	0.262729	0.82519	0.00687536	0.068701	senescence associated gene 20
A_84_P812921	NM_124083	AT5G47120	5	1913671619136720	1913682419136870	AT5G47120	0.049	0.682727	0.999976	0.73563	6.7219e-05	0.00448929	0.824984	2.47e-05	0.00119251	BAX inhibitor 1
A_84_P16404	NM_128928	AT2G33700	2	14255633	14255692	AT2G33700	0.052	0.553873	0.999976	0.458729	0.000232055	0.0102684	0.824453	1.24e-06	0.00015564	Protein phosphatase 2C family protein
A_84_P818622	NM_113159	AT3G22600	3	8007097	8007156	AT3G22600	-0.32	0.435273	0.999976	1.05234	0.0226458	0.161055	0.823774	0.0620307	0.267082	Bifunctional inhibitor/lipid-transfer protein/seed storage 2S albumin superfamily protein
A_84_P14746	NM_117235	AT4G11660	4	7044133	7044192	AT4G11660	0.105	0.418527	0.999976	0.751368	0.000100355	0.00584393	0.823216	4.6e-05	0.00190018	winged-helix DNA-binding transcription factor family protein
A_84_P817875	NM_179396	AT1G29400	1	1029344610293490	1029357010293580	AT1G29400	0.46	0.01394	0.349632	0.315115	0.069995	0.275685	0.8232	0.000301138	0.00742324	MEI2-like protein 5
A_84_P769387	AK228567	AT5G66558	5	26564374	26564433	AT5G66558	-0.004	0.985588	0.999976	0.245195	0.278618	0.557701	0.82287	0.0029701	0.0385066	other RNA
A_84_P769593	A_84_P769593	AT5G15845	5	5177677	5177736	AT5G15845	0.345	0.0848231	0.793685	0.345575	0.0841831	0.300637	0.822472	0.000932488	0.0168105	other RNA
A_84_P581876	NM_202430	AT1G76955	1	28918874	28918933	AT1G76955	0.368	0.239337	0.982283	0.66051	0.0477666	0.2284	0.822212	0.0183032	0.128517	Expressed protein
A_84_P20470	NM_102039	AT1G21910	1	7697272	7697331	AT1G21910	0.753	0.000220333	0.0273973	0.34128	0.0312783	0.187683	0.821153	0.00010835	0.0034758	Integrase-type DNA-binding superfamily protein
A_84_P280950	NP2709502	AT1G35660	1	13197219	13197272	AT1G35660	0.39	0.250846	0.989891	-0.307678	0.359422	0.63856	0.820909	0.0273957	0.165473	unknown protein; FUNCTIONS IN: molecular_function unknown; INVOLVED IN: biological_process unknown; LOCATED IN: plasma membrane; EXPRESSED IN: 19 plant structures; EXPRESSED DURING: 11 growth stages; Has 309 Blast hits to 256 proteins in 99 species: Archae - 0; Bacteria - 11; Metazoa - 192; Fungi - 12; Plants - 36; Viruses - 0; Other Eukaryotes - 58 (source: NCBI BLink).
A_84_P135735	NM_001202735	AT2G33120	2	14045424	14045483	AT2G33120	0.362	0.14621	0.919849	0.936445	0.00203889	0.0427394	0.820858	0.00476331	0.0534347	synaptobrevin-related protein 1
A_84_P841390	NM_001161184	AT3G30805	3	12489123	12489182	AT3G30805	0.074	0.885007	0.999976	-0.167619	0.743152	0.898773	0.817967	0.129977	0.397245	Class II aminoacyl-tRNA and biotin synthetases superfamily protein
A_84_P16418	NM_001202918	AT3G09440	3	2903557	2903616	AT3G09440	0.276	0.16004	0.935862	0.976255	0.000267448	0.0111962	0.817768	0.00102614	0.0180457	Heat shock protein 70 (Hsp 70) family protein
A_84_P16417	NM_111758	AT3G09240	3	2835670	2835729	AT3G09240	-0.33	0.239319	0.982283	0.102775	0.705189	0.879473	0.817568	0.0106663	0.0906521	Protein kinase protein with tetratricopeptide repeat domain
A_84_P816558	NM_122090	AT5G20830	5	70536127053626	70537247053768	AT5G20830	0.891	7.33e-05	0.0149474	0.504803	0.0048848	0.0709538	0.817342	0.000151097	0.00446881	sucrose synthase 1
A_84_P571568	NM_118057	AT4G19370	4	10566383	10566442	AT4G19370	-0.615	0.0391298	0.586199	0.768369	0.0140056	0.12809	0.817304	0.0100836	0.0876194	Protein of unknown function (DUF1218)
A_84_P21298	NM_115449	AT3G55910	3	20743203	20743262	AT3G55910	-0.719	0.100771	0.847602	0.761484	0.0843088	0.30071	0.817272	0.0665923	0.277803	unknown protein; Has 4 Blast hits to 4 proteins in 2 species: Archae - 0; Bacteria - 0; Metazoa - 0; Fungi - 0; Plants - 4; Viruses - 0; Other Eukaryotes - 0 (source: NCBI BLink).
A_84_P580100	NM_106445	AT1G77960	1	2931076929310790	2931088629310910	AT1G77960	0.202	0.317475	0.999976	-0.052255	0.791048	0.921736	0.816964	0.001484	0.0234292	unknown protein; BEST Arabidopsis thaliana protein match is: unknown protein (TAIR:AT1G28630.4); Has 13187 Blast hits to 6837 proteins in 407 species: Archae - 0; Bacteria - 447; Metazoa - 4509; Fungi - 1333; Plants - 399; Viruses - 45; Other Eukaryotes - 6454 (source: NCBI BLink).
A_84_P593944	NM_001085055	AT5G03495	5	873953873987	874081874105	AT5G03495	0.036	0.839504	0.999976	0.50917	0.0135011	0.125436	0.816741	0.000667926	0.0131021	RNA-binding (RRM/RBD/RNP motifs) family protein
A_84_P550637	NM_101740	AT1G18830	1	6493921	6493980	AT1G18830	0.318	0.305491	0.999976	-0.162954	0.592961	0.819591	0.816569	0.0190697	0.131455	Transducin/WD40 repeat-like superfamily protein
A_84_P61660	NM_127083	AT2G15220	2	6608991	6609050	AT2G15220	-0.031	0.834237	0.999976	0.719953	0.000475579	0.0168198	0.816475	0.00017583	0.00501938	Plant basic secretory protein (BSP) family protein
A_84_P241225	NM_123314	AT5G39520	5	15823826	15823885	AT5G39520	0.42	0.0865611	0.798879	0.827878	0.00357843	0.0598865	0.816057	0.00391836	0.0469255	Protein of unknown function (DUF1997)
A_84_P853155	NM_120523	AT5G04410	5	1244052	1244110	AT5G04410	0.523	0.00123292	0.0854832	0.340308	0.0166443	0.139227	0.815672	3.51e-05	0.00154802	NAC domain containing protein 2
A_84_P832725	NM_125958	AT5G65600	5	26216803	26216862	AT5G65600	0.051	0.797006	0.999976	0.88707	0.000836128	0.0241633	0.814612	0.00153699	0.0240017	Concanavalin A-like lectin protein kinase family protein
A_84_P23287	NM_118379	AT4G22530	4	11859249	11859308	AT4G22530	0.088	0.61759	0.999976	0.964566	0.000173958	0.00846732	0.81429	0.000654717	0.0128959	S-adenosyl-L-methionine-dependent methyltransferases superfamily protein
A_84_P846682	NM_114819	AT3G49590	3	18378049	18378108	AT3G49590	0.522	0.0160371	0.378122	-0.0941408	0.616657	0.832158	0.813562	0.00105736	0.0184366	Autophagy-related protein 13
A_84_P582125	NM_113777	AT3G28570	3	10711690	10711749	AT3G28570	-0.103	0.754323	0.999976	0.818436	0.0270916	0.175201	0.813107	0.027897	0.16727	P-loop containing nucleoside triphosphate hydrolases superfamily protein
A_84_P15685	NM_117072	AT4G10040	4	6278189	6278248	AT4G10040	0.229	0.0639534	0.716028	0.553686	0.000442696	0.0159315	0.812512	1.77e-05	0.000935375	cytochrome c-2
A_84_P703491	NM_001037004	AT5G56368	5	22834446	22834505	AT5G56368	-0.509	0.0694442	0.741487	0.0454187	0.860397	0.951769	0.811956	0.00850563	0.0788088	Encodes a defensin-like (DEFL) family protein.
A_84_P825292	NM_126990	AT2G14210	2	6021178	6021237	AT2G14210	0.166	0.669365	0.999976	0.876434	0.0419382	0.216074	0.810531	0.0566481	0.252338	AGAMOUS-like 44
A_84_P23258	NM_117208	AT4G11370	4	6908188	6908247	AT4G11370	-0.394	0.124168	0.886534	0.971717	0.00184261	0.0401409	0.810414	0.00587887	0.0618196	RING-H2 finger A1A
A_84_P583443	NM_001035865	AT1G03180	1	774858774879	774968775005	AT1G03180	0.272	0.0236411	0.468126	0.399438	0.00272986	0.0516103	0.809801	9.5e-06	0.000605158	unknown protein; Has 36 Blast hits to 36 proteins in 15 species: Archae - 0; Bacteria - 0; Metazoa - 3; Fungi - 0; Plants - 33; Viruses - 0; Other Eukaryotes - 0 (source: NCBI BLink).
A_84_P603421	NM_111062	AT3G01960	3	324581	324640	AT3G01960	0.006	0.977362	0.999976	0.761169	0.00560847	0.076604	0.808992	0.00385879	0.0463669	unknown protein; Has 13 Blast hits to 13 proteins in 5 species: Archae - 0; Bacteria - 0; Metazoa - 0; Fungi - 0; Plants - 13; Viruses - 0; Other Eukaryotes - 0 (source: NCBI BLink).
A_84_P14906	NM_121336	AT5G13330	5	4274257	4274316	AT5G13330	0.247	0.3476	0.999976	0.816361	0.00819269	0.0952659	0.808878	0.0086293	0.0794283	related to AP2 6l
A_84_P18120	NM_105582	AT1G69150	1	25993662	25993721	AT1G69150	0.066	0.87397	0.999976	0.1273	0.75912	0.905804	0.808522	0.0719322	0.289781	Cysteine/Histidine-rich C1 domain family protein
A_84_P500478	NM_114346	AT3G44770	3	16319225	16319284	AT3G44770	0.209	0.157104	0.933643	0.464999	0.00641884	0.08258	0.808291	0.000122514	0.00380363	Protein of unknown function (DUF626)
A_84_P801323	NM_106533	AT1G78850	1	29643326	29643385	AT1G78850	0.54	0.0122388	0.327219	0.452466	0.0289495	0.180195	0.808235	0.000971133	0.0173009	D-mannose binding lectin protein with Apple-like carbohydrate-binding domain
A_84_P107092	NM_105576	AT1G69050	1	25962256	25962315	AT1G69050	0.021	0.933817	0.999976	0.668703	0.0196157	0.151085	0.808185	0.00718066	0.0706455	unknown protein; Has 9 Blast hits to 9 proteins in 4 species: Archae - 0; Bacteria - 0; Metazoa - 0; Fungi - 0; Plants - 9; Viruses - 0; Other Eukaryotes - 0 (source: NCBI BLink).
A_84_P846485	NM_180487	AT5G14420	5	4650279	4650338	AT5G14420	0.393	0.125804	0.887322	0.196204	0.425134	0.698296	0.807381	0.00609195	0.0633872	RING domain ligase2
A_84_P16120	NM_100888	AT1G10140	1	3322977	3323036	AT1G10140	0.314	0.225422	0.976167	0.820971	0.00660494	0.0839667	0.806301	0.00733355	0.0714794	Uncharacterised conserved protein UCP031279
A_84_P15972	NM_125274	AT5G58840	5	23761127	23761186	AT5G58840	0.151	0.574954	0.999976	0.0227564	0.932253	0.979019	0.806262	0.0108144	0.0916164	Subtilase family protein
A_84_P18541	NM_001084937	AT4G18360	4	10146217	10146276	AT4G18360	0.03	0.886844	0.999976	0.872464	0.00154442	0.0361768	0.80607	0.00263752	0.0353449	Aldolase-type TIM barrel family protein
A_84_P826638	NM_113591	AT3G26790	3	9854505	9854564	AT3G26790	0.107	0.724937	0.999976	0.174916	0.568256	0.803667	0.804758	0.02091	0.139995	AP2/B3-like transcriptional factor family protein
A_84_P868662	NM_119193	AT4G30470	4	14896266	14896325	AT4G30470	-0.053	0.722273	0.999976	0.444776	0.011076	0.112476	0.803949	0.000196875	0.00542778	NAD(P)-binding Rossmann-fold superfamily protein
A_84_P15944	NM_124457	AT5G50790	5	20656536	20656595	AT5G50790	0.322	0.115476	0.87308	0.570815	0.0117088	0.11627	0.803546	0.00141338	0.0225122	Nodulin MtN3 family protein
A_84_P144119	NM_117831	AT4G17250	4	9673280	9673340	AT4G17250	0.475	0.0138775	0.34875	0.356962	0.049842	0.233083	0.80292	0.000465067	0.0101953	unknown protein; BEST Arabidopsis thaliana protein match is: unknown protein (TAIR:AT5G47580.1); Has 31 Blast hits to 31 proteins in 6 species: Archae - 0; Bacteria - 0; Metazoa - 0; Fungi - 0; Plants - 31; Viruses - 0; Other Eukaryotes - 0 (source: NCBI BLink).
A_84_P819622	NM_121458	AT5G14540	5	46888944688947	46893254689330	AT5G14540	0.193	0.445913	0.999976	0.236391	0.354678	0.634001	0.80187	0.00763801	0.0731893	Protein of unknown function (DUF1421)
A_84_P763134	NM_119347	AT4G31960	4	15459656	15459715	AT4G31960	-0.091	0.787291	0.999976	-0.0513118	0.879476	0.958985	0.80124	0.0344237	0.190112	unknown protein; Has 4 Blast hits to 4 proteins in 1 species: Archae - 0; Bacteria - 0; Metazoa - 0; Fungi - 0; Plants - 4; Viruses - 0; Other Eukaryotes - 0 (source: NCBI BLink).
A_84_P723106	A_84_P723106	AT2G10802	2	4251568	4251627	AT2G10802	0.171	0.71324	0.999976	0.257107	0.581789	0.81307	0.801228	0.105345	0.356714	transposable element gene
A_84_P761767	NM_001084675	AT3G13432	3	4371840	4371899	AT3G13432	0.159	0.565953	0.999976	1.33503	0.000457615	0.0162847	0.801194	0.0126884	0.101303	unknown protein; FUNCTIONS IN: molecular_function unknown; INVOLVED IN: biological_process unknown; LOCATED IN: endomembrane system; Has 3 Blast hits to 3 proteins in 2 species: Archae - 0; Bacteria - 0; Metazoa - 0; Fungi - 0; Plants - 3; Viruses - 0; Other Eukaryotes - 0 (source: NCBI BLink).
A_84_P853126	NM_100573	AT1G07000	1	2151540	2151599	AT1G07000	-0.021	0.877168	0.999976	0.199797	0.153943	0.407014	0.800415	8.4e-05	0.00290328	exocyst subunit exo70 family protein B2
A_84_P16332	NM_128499	AT2G29450	2	12624781	12624840	AT2G29450	-0.018	0.890713	0.999976	0.464755	0.00364222	0.0605658	0.799903	6.08e-05	0.00234901	glutathione S-transferase tau 5
A_84_P20638	NM_123464	AT5G40990	5	16420332	16420391	AT5G40990	-0.137	0.648114	0.999976	0.904916	0.0104378	0.109431	0.799572	0.0197094	0.13458	GDSL lipase 1
A_84_P18377	NM_113349	AT3G24420	3	8863303	8863362	AT3G24420	-0.64	0.00195364	0.114266	0.281192	0.101301	0.33004	0.799382	0.00038501	0.00890235	alpha/beta-Hydrolases superfamily protein
A_84_P801332	NM_100778	AT1G09070	1	2927795	2927854	AT1G09070	0.385	0.0379846	0.579927	1.14763	2.52232e-05	0.00231578	0.799233	0.000507871	0.0107718	soybean gene regulated by cold-2
A_84_P16568	NM_115442	AT3G55840	3	20717601	20717660	AT3G55840	0.495	0.0504813	0.658067	1.84411	6.3925e-06	0.000904334	0.798508	0.00474705	0.0533147	Hs1pro-1 protein
A_84_P515305	NM_105784	AT1G71150	1	26828312	26828371	AT1G71150	0.037	0.83437	0.999976	-0.0590703	0.736989	0.896094	0.7985	0.000762486	0.014444	unknown protein; BEST Arabidopsis thaliana protein match is: unknown protein (TAIR:AT1G22970.1); Has 105 Blast hits to 103 proteins in 41 species: Archae - 0; Bacteria - 2; Metazoa - 42; Fungi - 6; Plants - 48; Viruses - 0; Other Eukaryotes - 7 (source: NCBI BLink).
A_84_P186444	NM_105005	AT1G63260	1	23467109	23467168	AT1G63260	0.226	0.172805	0.949352	0.392119	0.0286352	0.179093	0.797416	0.000359082	0.00843182	tetraspanin10
A_84_P593106	NM_121952	AT5G19470	5	6568698	6568757	AT5G19470	0.252	0.417423	0.999976	0.110512	0.71815	0.88598	0.797031	0.0222702	0.146051	nudix hydrolase homolog 24
A_84_P14438	NM_128621	AT2G30690	2	13078521	13078580	AT2G30690	0.072	0.804219	0.999976	-0.0861935	0.767412	0.910235	0.796462	0.0177008	0.125949	Protein of unknown function, DUF593
A_84_P536401	NM_112628	AT3G17480	3	5984199	5984258	AT3G17480	0.036	0.893879	0.999976	0.0910368	0.739677	0.896857	0.795991	0.0129274	0.102726	F-box and associated interaction domains-containing protein
A_84_P797762	NM_119683	AT4G35170	4	16737071	16737130	AT4G35170	0.104	0.761491	0.999976	0.893012	0.0222549	0.159827	0.795975	0.0370494	0.19773	Late embryogenesis abundant (LEA) hydroxyproline-rich glycoprotein family
A_84_P765542	DQ108885	AT4G31408	4	15242860	15242919	AT4G31408	0.033	0.946056	0.999976	0.00347133	0.994376	0.998462	0.795702	0.127338	0.393171	other RNA
A_84_P815218	NM_179060	AT4G15530	4	8870634	8870693	AT4G15530	-0.057	0.860977	0.999976	0.909873	0.0162213	0.137732	0.795296	0.0305205	0.176604	pyruvate orthophosphate dikinase
A_84_P19252	NM_111375	AT3G05030	3	1393657	1393716	AT3G05030	0.033	0.746636	0.999976	0.498964	0.000417911	0.0153081	0.793167	7.97e-06	0.000534609	sodium hydrogen exchanger 2
A_84_P542240	AK227999	AT4G01525	4	661424	661483	AT4G01525	0.168	0.519763	0.999976	0.495391	0.0761398	0.287332	0.792913	0.00972024	0.0857477	transposable element gene
A_84_P562882	NM_124614	AT5G52350	5	21257558	21257617	AT5G52350	0.035	0.932688	0.999976	0.149973	0.718455	0.886091	0.79266	0.0771543	0.301567	exocyst subunit exo70 family protein A3
A_84_P23879	NM_129732	AT2G41690	2	17382500	17382559	AT2G41690	0.106	0.64149	0.999976	0.932397	0.00153424	0.0360265	0.792196	0.00447189	0.05139	heat shock transcription factor B3
A_84_P19731	NM_124553	AT5G51740	5	21018925	21018984	AT5G51740	0.204	0.197754	0.961938	0.360268	0.0344668	0.197061	0.791611	0.000273221	0.00688881	Peptidase family M48 family protein
A_84_P18737	NM_123232	AT5G38710	5	1550365415503690	1550386615503880	AT5G38710	0.285	0.225925	0.976951	0.896821	0.00207966	0.0432468	0.790681	0.00468095	0.0528826	Methylenetetrahydrofolate reductase family protein
A_84_P751906	A_84_P751906	AT1G38140	1	14302419	14302478	AT1G38140	-0.126	0.754501	0.999976	0.607929	0.151266	0.403386	0.790503	0.0704281	0.28705	transposable element gene
A_84_P528200	NM_120298	AT5G02200	5	438796	438855	AT5G02200	-0.242	0.158457	0.934581	0.715243	0.00100478	0.0274365	0.790458	0.000477435	0.0103871	far-red-elongated hypocotyl1-like
A_84_P10253	NM_102673	AT1G29330	1	1025859210258610	1025870510258730	AT1G29330	0.031	0.868383	0.999976	0.832666	0.000906619	0.0255258	0.790411	0.00131701	0.0214531	ER lumen protein retaining receptor family protein
A_84_P12638	NM_111720	AT3G08860	3	26969282696983	26970912697094	AT3G08860	0.055	0.761278	0.999976	0.295497	0.125992	0.369736	0.790069	0.00108524	0.0187311	PYRIMIDINE 4
A_84_P13379	NM_104161	AT1G52830	1	19672688	19672747	AT1G52830	0.125	0.675897	0.999976	0.571844	0.0763969	0.287442	0.789841	0.0208429	0.139754	indole-3-acetic acid 6
A_84_P15234	NM_001198028	AT1G11080	1	3695194	3695253	AT1G11080	0.074	0.790576	0.999976	1.0343	0.00321159	0.0562905	0.78972	0.0151937	0.114463	serine carboxypeptidase-like 31
A_84_P791733	NM_117865	AT4G17580	4	9789958	9790017	AT4G17580	0.07	0.745822	0.999976	0.85899	0.00204476	0.0427856	0.789061	0.00356685	0.0437935	Bax inhibitor-1 family protein
A_84_P18289	NM_130045	AT2G44810	2	18480070	18480129	AT2G44810	0.109	0.809491	0.999976	-0.0107571	0.980981	0.994451	0.788973	0.101971	0.350226	alpha/beta-Hydrolases superfamily protein
A_84_P753716	NM_001084196	AT1G35255	1	12936090	12936149	AT1G35255	0.282	0.127986	0.890817	0.89622	0.000305303	0.0123315	0.788366	0.000811607	0.0151159	unknown protein; Has 3 Blast hits to 3 proteins in 1 species: Archae - 0; Bacteria - 0; Metazoa - 0; Fungi - 0; Plants - 3; Viruses - 0; Other Eukaryotes - 0 (source: NCBI BLink).
A_84_P585099	NM_122326	AT5G24200	5	8205513	8205572	AT5G24200	-0.232	0.332968	0.999976	0.302456	0.214181	0.483501	0.788346	0.00577422	0.0611446	alpha/beta-Hydrolases superfamily protein
A_84_P826943	NM_120173	AT4G40080	4	18580249	18580308	AT4G40080	0.152	0.51953	0.999976	0.716243	0.00966765	0.104689	0.788048	0.00558022	0.0595991	ENTH/ANTH/VHS superfamily protein
A_84_P834412	NM_001161284	AT5G40810	5	16340356	16340415	AT5G40810	0.287	0.158543	0.934581	0.26003	0.198328	0.464658	0.787516	0.00172849	0.0261257	Cytochrome C1 family
A_84_P527902	NM_180177	AT3G03870	3	995936	995995	AT3G03870	-0.129	0.466437	0.999976	0.493361	0.0149802	0.132586	0.787447	0.000804884	0.015029	unknown protein; BEST Arabidopsis thaliana protein match is: unknown protein (TAIR:AT5G18130.1); Has 41 Blast hits to 41 proteins in 11 species: Archae - 0; Bacteria - 0; Metazoa - 2; Fungi - 0; Plants - 39; Viruses - 0; Other Eukaryotes - 0 (source: NCBI BLink).
A_84_P836586	NM_115499	AT3G56410	3	20921084	20921141	AT3G56410	-0.585	0.357185	0.999976	0.292578	0.639832	0.845047	0.787247	0.222457	0.51458	Protein of unknown function (DUF3133)
A_84_P10497	NM_101010	AT1G11370	1	3828116	3828175	AT1G11370	0.165	0.327988	0.999976	0.587121	0.00411219	0.0643914	0.787163	0.000539076	0.0113001	Pectin lyase-like superfamily protein
A_84_P840606	NP221601	AT1G19394	1	6710528	6710578	AT1G19394	0.006	0.96997	0.999976	1.3845	3.26592e-06	0.000578954	0.787139	0.000436454	0.0097013	unknown protein; Has 35333 Blast hits to 34131 proteins in 2444 species: Archae - 798; Bacteria - 22429; Metazoa - 974; Fungi - 991; Plants - 531; Viruses - 0; Other Eukaryotes - 9610 (source: NCBI BLink).
A_84_P154655	NM_129737	AT2G41730	2	17409551	17409610	AT2G41730	-0.06	0.854045	0.999976	0.8273	0.0247357	0.167854	0.786464	0.0310245	0.178335	unknown protein; BEST Arabidopsis thaliana protein match is: unknown protein (TAIR:AT5G24640.1); Has 25 Blast hits to 25 proteins in 5 species: Archae - 0; Bacteria - 0; Metazoa - 0; Fungi - 0; Plants - 25; Viruses - 0; Other Eukaryotes - 0 (source: NCBI BLink).
A_84_P591926	NM_113063	AT3G21680	3	7633500	7633559	AT3G21680	-0.14	0.564211	0.999976	2.00119	4.71924e-06	0.000748768	0.786114	0.00698637	0.0694478	unknown protein; FUNCTIONS IN: molecular_function unknown; INVOLVED IN: N-terminal protein myristoylation; LOCATED IN: cellular_component unknown; EXPRESSED IN: root, flower, stamen; EXPRESSED DURING: 4 anthesis, petal differentiation and expansion stage; Has 34 Blast hits to 34 proteins in 7 species: Archae - 0; Bacteria - 0; Metazoa - 0; Fungi - 0; Plants - 34; Viruses - 0; Other Eukaryotes - 0…
A_84_P10559	NM_001123738	AT1G01560	1	204051	204110	AT1G01560	-0.072	0.625902	0.999976	0.459619	0.00880986	0.0994112	0.786096	0.000219745	0.00587036	MAP kinase 11
A_84_P21227	NM_113192	AT3G22920	3	8122769	8122828	AT3G22920	0.734	0.155369	0.931356	0.0337612	0.945254	0.982397	0.785677	0.131073	0.398872	Cyclophilin-like peptidyl-prolyl cis-trans isomerase family protein
A_84_P22549	NM_124005	AT5G46350	5	18801435	18801494	AT5G46350	-0.031	0.898197	0.999976	0.810923	0.00581588	0.078328	0.785204	0.00702842	0.069745	WRKY DNA-binding protein 8
A_84_P14129	NM_122105	AT5G20960	5	7122271	7122330	AT5G20960	0.438	0.0565436	0.68931	0.630366	0.0108693	0.111281	0.784972	0.00294565	0.0383097	aldehyde oxidase 1
A_84_P523321	NM_126253	AT2G01920	2	426828	426887	AT2G01920	1.233	0.0112961	0.312485	1.02863	0.0275718	0.176585	0.784384	0.0785909	0.304402	ENTH/VHS/GAT family protein
A_84_P13947	NM_102864	AT1G31260	1	11175599	11175658	AT1G31260	-0.116	0.815674	0.999976	0.104977	0.83326	0.940184	0.784335	0.136255	0.406078	zinc transporter 10 precursor
A_84_P75664	NM_129180	AT2G36220	2	15192816	15192875	AT2G36220	0.262	0.250956	0.989891	1.13584	0.000301229	0.0122185	0.783963	0.00417414	0.0491082	unknown protein; BEST Arabidopsis thaliana protein match is: unknown protein (TAIR:AT3G52710.1); Has 74 Blast hits to 74 proteins in 10 species: Archae - 0; Bacteria - 0; Metazoa - 0; Fungi - 0; Plants - 74; Viruses - 0; Other Eukaryotes - 0 (source: NCBI BLink).
A_84_P283020	NM_129201	AT2G36440	2	15292812	15292871	AT2G36440	-0.683	0.0719232	0.752335	0.932248	0.0202872	0.153358	0.783639	0.0434486	0.216437	unknown protein; Has 3 Blast hits to 3 proteins in 2 species: Archae - 0; Bacteria - 0; Metazoa - 0; Fungi - 0; Plants - 3; Viruses - 0; Other Eukaryotes - 0 (source: NCBI BLink).
A_84_P793541	NM_111271	AT3G04000	3	1035822	1035882	AT3G04000	0.44	0.0998429	0.846119	0.774783	0.00920111	0.101655	0.783256	0.0086588	0.0795723	NAD(P)-binding Rossmann-fold superfamily protein
A_84_P13228	NM_119574	AT4G34131	4	16343283	16343342	AT4G34131	-0.026	0.868241	0.999976	1.06724	2.95163e-05	0.00256087	0.782818	0.000390559	0.00897286	UDP-glucosyl transferase 73B3
A_84_P20698	NM_125177	AT5G57920	5	23454163	23454222	AT5G57920	-1.121	0.00153721	0.0991991	0.320406	0.253238	0.529196	0.782457	0.0136816	0.106624	early nodulin-like protein 10
A_84_P582813	NM_147308	AT2G12945	2	53233245323327	53234085323463	AT2G12945	0.128	0.778074	0.999976	0.102493	0.821996	0.935413	0.782387	0.107079	0.359744	unknown protein; Has 30201 Blast hits to 17322 proteins in 780 species: Archae - 12; Bacteria - 1396; Metazoa - 17338; Fungi - 3422; Plants - 5037; Viruses - 0; Other Eukaryotes - 2996 (source: NCBI BLink).
A_84_P17547	NM_115536	AT3G56770	3	21029285	21029344	AT3G56770	0.189	0.271135	0.992351	0.631321	0.00276902	0.0519742	0.781795	0.000615318	0.0123055	basic helix-loop-helix (bHLH) DNA-binding superfamily protein
A_84_P115562	NM_105992	AT1G73325	1	27567540	27567599	AT1G73325	0.218	0.272487	0.992351	1.12727	0.000105458	0.00605711	0.781731	0.00173926	0.0262609	Kunitz family trypsin and protease inhibitor protein
A_84_P21169	NM_111299	AT3G04280	3	1130193	1130252	AT3G04280	0.023	0.949008	0.999976	0.254591	0.483784	0.74439	0.781532	0.0485913	0.230788	response regulator 22
A_84_P20495	NM_119433	AT4G32800	4	15820355	15820414	AT4G32800	0.521	0.000789723	0.0647477	0.217214	0.0801401	0.293629	0.780901	2.9e-05	0.00133197	Integrase-type DNA-binding superfamily protein
A_84_P830821	NM_124296	AT5G49190	5	19945057	19945116	AT5G49190	0.71	0.055966	0.685972	0.993596	0.0124743	0.120197	0.78088	0.0385962	0.202537	sucrose synthase 2
A_84_P10561	NM_104057	AT1G51780	1	19206381	19206440	AT1G51780	0.041	0.800044	0.999976	0.527083	0.0067858	0.08505	0.77965	0.000479972	0.0104132	IAA-leucine resistant (ILR)-like gene 5
A_84_P236553	NM_116252	AT4G00305	4	131856	131915	AT4G00305	0.285	0.185553	0.957034	0.869911	0.00131502	0.0329247	0.779218	0.00277911	0.0367281	RING/U-box superfamily protein
A_84_P12340	NM_100891	AT1G10170	1	3333977	3334036	AT1G10170	0.212	0.387856	0.999976	0.787899	0.00690029	0.085773	0.779008	0.00736831	0.0717299	NF-X-like 1
A_84_P758751	NM_113096	AT3G22000;AT4G20680	[AT3G22000, 3];[AT4G20680, 4]	[AT3G22000, 7753041];[AT4G20680, 11096224]	[AT3G22000, 7753100];[AT4G20680, 11096283]	AT3G22000	-0.206	0.710791	0.999976	-0.111428	0.840563	0.943476	0.778882	0.178405	0.463551	[AT3G22000, Domain of unknown function (DUF26)];[AT4G20680, Domain of unknown function (DUF26)]
A_84_P20694	NM_125058	AT5G56750	5	22960547	22960606	AT5G56750	-0.006	0.968135	0.999976	0.843981	0.000165001	0.00819417	0.777895	0.000317471	0.00771332	N-MYC downregulated-like 1
A_84_P15746	NM_118980	AT4G28390	4	1404175914041780	1404186114041890	AT4G28390	0.314	0.017519	0.397717	0.481599	0.00133346	0.0331264	0.777098	2.88e-05	0.00132936	ADP/ATP carrier 3
A_84_P286620	NM_119554	AT4G33940	4	16267653	16267712	AT4G33940	0.126	0.307054	0.999976	0.328002	0.0179146	0.144312	0.776797	4.44e-05	0.00185481	RING/U-box superfamily protein
A_84_P19955	NM_001084018	AT1G08230	1	2583733	2583792	AT1G08230	0.243	0.0652326	0.723581	0.745246	6.91684e-05	0.00454265	0.776608	4.85e-05	0.00198723	Transmembrane amino acid transporter family protein
A_84_P14587	NM_112304	AT3G14440	3	4831738	4831797	AT3G14440	0.299	0.527081	0.999976	0.138793	0.767452	0.910235	0.776173	0.118852	0.380044	nine-cis-epoxycarotenoid dioxygenase 3
A_84_P578562	A_84_P578562	AT3G31915	3	12910200	12910259	AT3G31915	0.019	0.965028	0.999976	-0.0353095	0.93601	0.980354	0.775594	0.0993619	0.34596	transposable element gene
A_84_P578362	NM_127547	AT2G19890	2	8589458	8589517	AT2G19890	0.205	0.640284	0.999976	-0.017015	0.968822	0.990849	0.774934	0.0966367	0.340583	BEST Arabidopsis thaliana protein match is: Putative endonuclease or glycosyl hydrolase (TAIR:AT3G62210.1); Has 66 Blast hits to 66 proteins in 10 species: Archae - 0; Bacteria - 0; Metazoa - 0; Fungi - 0; Plants - 66; Viruses - 0; Other Eukaryotes - 0 (source: NCBI BLink).
A_84_P12162	NM_102708	AT1G29680	1	10377942	10378001	AT1G29680	0.039	0.915179	0.999976	0.273744	0.459253	0.725765	0.774878	0.0532957	0.243369	Protein of unknown function (DUF1264)
A_84_P18821	NM_125509	AT5G61160	5	24610044	24610103	AT5G61160	-0.24	0.386259	0.999976	0.412355	0.150171	0.401809	0.774764	0.014576	0.111258	anthocyanin 5-aromatic acyltransferase 1
A_84_P512438	NM_112962	AT3G20710	3	7237917	7237976	AT3G20710	0.241	0.116667	0.876024	0.60865	0.00131907	0.0329686	0.774683	0.000212272	0.00571372	F-box family protein
A_84_P15439	NM_129135	AT2G35770	2	15034329	15034388	AT2G35770	-0.454	0.0758853	0.765079	0.816509	0.00490236	0.0710715	0.774585	0.00671381	0.0676992	serine carboxypeptidase-like 28
A_84_P18158	NM_104578	AT1G57850	1	21427246	21427305	AT1G57850	0.071	0.802408	0.999976	0.00970637	0.972715	0.991599	0.774443	0.0180162	0.127246	Toll-Interleukin-Resistance (TIR) domain family protein
A_84_P211588	NM_118543	AT4G24110	4	12520016	12520075	AT4G24110	0.406	0.18632	0.957034	0.768506	0.022256	0.159827	0.774113	0.0215047	0.142627	unknown protein; Has 76 Blast hits to 76 proteins in 13 species: Archae - 0; Bacteria - 0; Metazoa - 1; Fungi - 0; Plants - 75; Viruses - 0; Other Eukaryotes - 0 (source: NCBI BLink).
A_84_P596698	NM_122938	AT5G35470	5	13682547	13682606	AT5G35470	-0.087	0.876937	0.999976	0.193037	0.730879	0.893118	0.774012	0.18543	0.471553	unknown protein; Has 1807 Blast hits to 1807 proteins in 277 species: Archae - 0; Bacteria - 0; Metazoa - 736; Fungi - 347; Plants - 385; Viruses - 0; Other Eukaryotes - 339 (source: NCBI BLink).
A_84_P23241	NM_116718	AT4G04800	4	2440523	2440582	AT4G04800	-0.147	0.443101	0.999976	0.63858	0.00558264	0.0764126	0.773513	0.00161888	0.0249351	methionine sulfoxide reductase B3
A_84_P14270	NM_105962	AT1G73040	1	27475189	27475248	AT1G73040	0.154	0.386711	0.999976	0.284043	0.124298	0.367391	0.773006	0.00092091	0.0166484	Mannose-binding lectin superfamily protein
A_84_P756822	TC387668	ATMG00270;AT2G07731	[ATMG00270, M];[AT2G07731, 2]	[ATMG00270, 76649];[AT2G07731, 3467273]	[ATMG00270, 76708];[AT2G07731, 3467332]	ATMG00270	0.368	0.095588	0.834929	3.01105	1.79464e-08	2.38307e-05	0.772896	0.00292432	0.0382077	[ATMG00270, NADH dehydrogenase 6];[AT2G07731, pseudogene, similar to NADH-ubiquinone oxidoreductase chain 6 (EC 1.6.5.3). (Field mustard), blastp match of 96% identity and 3.7e-99 P-value to SP|Q01825|NU6M_ARATH NADH-ubiquinone oxidoreductase chain 6 (EC 1.6.5.3). (Field mustard) {Brassica campestris}]
A_84_P820634	NM_125347	AT5G59550	5	23999382	23999441	AT5G59550	-0.003	0.99024	0.999976	0.55368	0.0233873	0.163256	0.772593	0.00376993	0.0455471	zinc finger (C3HC4-type RING finger) family protein
A_84_P785249	NM_119329	AT4G31800	4	15384050	15384109	AT4G31800	0.439	0.00203739	0.115861	0.352724	0.00795989	0.0935703	0.77213	2.31e-05	0.00113453	WRKY DNA-binding protein 18
A_84_P17348	NM_130268	AT2G47000	2	19310020	19310079	AT2G47000	0.14	0.660622	0.999976	0.471045	0.157154	0.411006	0.772065	0.0304704	0.176421	ATP binding cassette subfamily B4
A_84_P20422	NM_117243	AT4G11740	4	7075172	7075231	AT4G11740	0.231	0.154262	0.929897	0.232893	0.150476	0.402174	0.771952	0.0003641	0.00850792	Ubiquitin-like superfamily protein
A_84_P833119	NM_101462	AT1G15940	1	5474535	5474594	AT1G15940	0.147	0.81104	0.999976	-0.481437	0.441113	0.71144	0.771474	0.227024	0.519666	Tudor/PWWP/MBT superfamily protein
A_84_P10007	NM_001036517	AT4G08320	4	5254912	5254971	AT4G08320	0.158	0.0900863	0.812786	0.345425	0.00199801	0.0420984	0.771279	2.49e-06	0.000242272	Tetratricopeptide repeat (TPR)-like superfamily protein
A_84_P758259	NM_001124831	AT2G11891	2	4804450	4804509	AT2G11891	0.323	0.0515968	0.663631	0.328503	0.0483631	0.229886	0.770899	0.000314764	0.0076605	unknown protein; Has 30201 Blast hits to 17322 proteins in 780 species: Archae - 12; Bacteria - 1396; Metazoa - 17338; Fungi - 3422; Plants - 5037; Viruses - 0; Other Eukaryotes - 2996 (source: NCBI BLink).
A_84_P15900	NM_001203507	AT5G38895	5	1557302415573050	1557328315573310	AT5G38895	0.01	0.955375	0.999976	0.379908	0.0471473	0.227406	0.77075	0.000903509	0.0164638	RING/U-box superfamily protein
A_84_P786357	NM_121891	AT5G18860	5	6295033	6295092	AT5G18860	0.458	0.0421047	0.607626	-0.0762367	0.708348	0.881116	0.770582	0.0027191	0.0361348	inosine-uridine preferring nucleoside hydrolase family protein
A_84_P764356	TC380718	AT4G11500	4	6983543	6983602	AT4G11500	-0.33	0.207515	0.965034	0.641678	0.0250601	0.168701	0.77051	0.00998235	0.0870328	pseudogene, similar to putative receptor-like serine-threonine protein kinase, blastp match of 59% identity and 6.5e-66 P-value to GP|18076583|emb|CAC84552.1||AJ306626 putative receptor-like serine-threonine protein kinase {Solanum tuberosum}
A_84_P751618	NM_001160971	AT1G63860	1	23701772	23701831	AT1G63860	0.328	0.0338246	0.550189	0.283434	0.0599763	0.254154	0.770487	0.000153383	0.00451317	Disease resistance protein (TIR-NBS-LRR class) family
A_84_P764563	NM_001036680	AT4G30662	4	14956409	14956468	AT4G30662	-0.107	0.858025	0.999976	-0.0644444	0.914355	0.971496	0.770433	0.215664	0.506829	unknown protein; FUNCTIONS IN: molecular_function unknown; INVOLVED IN: biological_process unknown; LOCATED IN: endomembrane system; Has 35333 Blast hits to 34131 proteins in 2444 species: Archae - 798; Bacteria - 22429; Metazoa - 974; Fungi - 991; Plants - 531; Viruses - 0; Other Eukaryotes - 9610 (source: NCBI BLink).
A_84_P765743	A_84_P765743	AT4G19633	4	10685620	10685679	AT4G19633	-0.436	0.186603	0.957112	1.16772	0.00325269	0.0567157	0.770266	0.0306165	0.177017	pseudogene of heat shock factor related protein
A_84_P23507	NM_124325	AT5G49480	5	20071198	20071257	AT5G49480	-0.108	0.499382	0.999976	0.92362	0.000103176	0.00596181	0.770041	0.000445789	0.00987821	Ca2+-binding protein 1
A_84_P17666	NM_119655	AT4G34890	4	16619888	16619947	AT4G34890	0.646	0.00587242	0.21693	0.0812898	0.674101	0.863963	0.769872	0.00191047	0.0281144	xanthine dehydrogenase 1
A_84_P203998	NM_001160863	AT1G13990	1	4796420	4796479	AT1G13990	-0.051	0.704945	0.999976	0.348069	0.0238305	0.164471	0.769869	0.000131876	0.00400411	unknown protein; FUNCTIONS IN: molecular_function unknown; INVOLVED IN: biological_process unknown; LOCATED IN: chloroplast; EXPRESSED IN: 23 plant structures; EXPRESSED DURING: 13 growth stages; CONTAINS InterPro DOMAIN/s: Protein of unknown function DUF3110 (InterPro:IPR021503); Has 25 Blast hits to 25 proteins in 8 species: Archae - 0; Bacteria - 0; Metazoa - 0; Fungi - 0; Plants - 25; Viruses…
A_84_P503731	NM_202299	AT1G54575	1	20387482	20387541	AT1G54575	0.263	0.257626	0.990386	0.589686	0.0217698	0.158526	0.769284	0.00519853	0.0566267	unknown protein; Has 35333 Blast hits to 34131 proteins in 2444 species: Archae - 798; Bacteria - 22429; Metazoa - 974; Fungi - 991; Plants - 531; Viruses - 0; Other Eukaryotes - 9610 (source: NCBI BLink).
A_84_P860303	NM_113218	AT3G23170	3	8268374	8268432	AT3G23170	0.255	0.449855	0.999976	1.03911	0.00877913	0.0991982	0.768159	0.0380635	0.200898	unknown protein; BEST Arabidopsis thaliana protein match is: unknown protein (TAIR:AT4G14450.1); Has 74 Blast hits to 74 proteins in 6 species: Archae - 0; Bacteria - 0; Metazoa - 0; Fungi - 0; Plants - 74; Viruses - 0; Other Eukaryotes - 0 (source: NCBI BLink).
A_84_P18921	NM_104432	AT1G55560	1	20754565	20754624	AT1G55560	0.049	0.948068	0.999976	1.43309	0.0765377	0.287512	0.767702	0.316629	0.610592	SKU5 similar 14
A_84_P11125	NM_121291	AT5G12880	5	4068798	4068857	AT5G12880	-0.066	0.808893	0.999976	1.06164	0.00219109	0.0444382	0.767538	0.014915	0.113045	proline-rich family protein
A_84_P24163	NM_116138	AT3G62730	3	23208030	23208089	AT3G62730	0.407	0.0779564	0.771185	0.231845	0.291398	0.570461	0.766295	0.00391514	0.0469066	unknown protein; FUNCTIONS IN: molecular_function unknown; INVOLVED IN: biological_process unknown; LOCATED IN: endomembrane system; EXPRESSED IN: 13 plant structures; EXPRESSED DURING: LP.04 four leaves visible, 4 anthesis, LP.02 two leaves visible, petal differentiation and expansion stage; BEST Arabidopsis thaliana protein match is: unknown protein (TAIR:AT1G47980.1); Has 172 Blast hits to 172…
A_84_P586272	NM_103805	AT1G49150	1	18178827	18178886	AT1G49150	0.145	0.573486	0.999976	1.06199	0.00148191	0.0353341	0.765301	0.0112438	0.0939222	unknown protein; Has 6 Blast hits to 6 proteins in 2 species: Archae - 0; Bacteria - 0; Metazoa - 0; Fungi - 0; Plants - 6; Viruses - 0; Other Eukaryotes - 0 (source: NCBI BLink).
A_84_P18342	NM_112475	AT3G16050	3	5444127	5444186	AT3G16050	0.049	0.744209	0.999976	1.53484	5.90295e-07	0.000186287	0.764536	0.000305282	0.00751251	pyridoxine biosynthesis 1.2
A_84_P608003	NM_115677	AT3G58150	3	21532999	21533058	AT3G58150	-0.472	0.223024	0.97441	0.873142	0.0362154	0.202247	0.764486	0.0606887	0.263431	Optic atrophy 3 protein (OPA3)
A_84_P861459	NM_111142	AT3G02740	3	591050	591109	AT3G02740	0.213	0.186353	0.957034	0.540123	0.00459651	0.068823	0.764364	0.000408913	0.00924658	Eukaryotic aspartyl protease family protein
A_84_P555804	NM_124606	AT5G52270	5	2122190821221920	2122202021222060	AT5G52270	0.136	0.57927	0.999976	0.125947	0.606139	0.825869	0.76416	0.00847025	0.0786428	SNARE-like superfamily protein
A_84_P11188	NM_123624	AT5G42600	5	1705775317057760	1705786217057910	AT5G42600	0.592	0.303756	0.999976	0.00544319	0.99225	0.997949	0.763881	0.191371	0.478846	marneral synthase
A_84_P803770	NM_106318	AT1G76680	1	2877717128777190	2877729628777320	AT1G76680	0.236	0.0866226	0.798879	0.67319	0.00025373	0.0108452	0.763413	9.03e-05	0.00304555	12-oxophytodienoate reductase 1
A_84_P10299	NM_103665	AT1G47720	1	17561533	17561592	AT1G47720	-0.232	0.444121	0.999976	0.226127	0.454656	0.722358	0.762601	0.0245905	0.154764	Primosome PriB/single-strand DNA-binding
A_84_P843544	NM_126195	AT2G01340	2	164359	164418	AT2G01340	-0.076	0.562485	0.999976	0.258076	0.0690882	0.273817	0.762555	0.0001072	0.00344743	Encodes a protein whose expression is responsive to nematode infection.
A_84_P867463	NM_100049	AT1G01670	1	242990	243049	AT1G01670	0.188	0.442381	0.999976	0.189021	0.440937	0.711364	0.762432	0.0083898	0.0781506	RING/U-box superfamily protein
A_84_P538662	NM_114782	AT3G49230	3	18255039	18255098	AT3G49230	0.471	0.210388	0.965645	0.307762	0.403083	0.678158	0.76239	0.0548295	0.24715	unknown protein; Has 2 Blast hits to 2 proteins in 1 species: Archae - 0; Bacteria - 0; Metazoa - 0; Fungi - 0; Plants - 2; Viruses - 0; Other Eukaryotes - 0 (source: NCBI BLink).
A_84_P11803	NM_114560	AT3G46930	3	17287912	17287971	AT3G46930	0.046	0.756773	0.999976	0.669714	0.000855359	0.0245152	0.762382	0.000319531	0.00774726	Protein kinase superfamily protein
A_84_P12906	NM_118876	AT4G27420	4	13712461	13712520	AT4G27420	-0.014	0.982476	0.999976	0.800465	0.218544	0.488835	0.762162	0.239826	0.533818	ABC-2 type transporter family protein
A_84_P576622	NM_128779	AT2G32200	2	13677010	13677069	AT2G32200	0.19	0.480273	0.999976	0.765017	0.0139201	0.127555	0.762135	0.014194	0.109123	unknown protein; BEST Arabidopsis thaliana protein match is: unknown protein (TAIR:AT2G32210.1); Has 131 Blast hits to 131 proteins in 14 species: Archae - 0; Bacteria - 0; Metazoa - 0; Fungi - 1; Plants - 130; Viruses - 0; Other Eukaryotes - 0 (source: NCBI BLink).
A_84_P54740	NM_129807	AT2G42460	2	17676434	17676493	AT2G42460	-0.15	0.838502	0.999976	0.0126715	0.986207	0.995918	0.761768	0.310941	0.606041	TRAF-like family protein
A_84_P813085	NM_202387	AT1G69840	1	2629466026294670	2629475426294800	AT1G69840	0.208	0.128509	0.891947	0.340292	0.0215259	0.157578	0.761233	0.000100149	0.00327572	SPFH/Band 7/PHB domain-containing membrane-associated protein family
A_84_P765962	NM_120906	AT5G08230;AT5G08210	[AT5G08230, 5];[AT5G08210, 5]	[AT5G08230, 2641496];[AT5G08210, 2641496]	[AT5G08230, 2641555];[AT5G08210, 2641555]	AT5G08230	-0.041	0.846043	0.999976	0.56082	0.0198368	0.152038	0.760941	0.00361284	0.0443012	[AT5G08230, Tudor/PWWP/MBT domain-containing protein];[AT5G08210, MIR834a; miRNA]
A_84_P533306	NM_113488	AT3G25855	3	9459477	9459536	AT3G25855	0.195	0.441135	0.999976	0.44185	0.0980395	0.324887	0.760933	0.0100885	0.0876348	Copper transport protein family
A_84_P18492	NM_114356	AT3G44870	3	16383473	16383532	AT3G44870	0.131	0.630391	0.999976	0.876834	0.0071518	0.0876301	0.760466	0.0154837	0.115843	S-adenosyl-L-methionine-dependent methyltransferases superfamily protein
A_84_P776238	NM_111308	AT3G04370	3	11607011160721	11609521160990	AT3G04370	0.303	0.514405	0.999976	0.945982	0.0598306	0.253814	0.759625	0.119846	0.381651	plasmodesmata-located protein 4
A_84_P13955	NM_121159	AT5G11210	5	3571313	3571372	AT5G11210	-0.161	0.593977	0.999976	0.691252	0.0390696	0.209211	0.759419	0.0260244	0.160599	glutamate receptor 2.5
A_84_P19274	NM_111828	AT3G09930	3	3055131	3055190	AT3G09930	-0.057	0.919752	0.999976	-0.124564	0.824723	0.936254	0.758878	0.195054	0.4831	GDSL-like Lipase/Acylhydrolase superfamily protein
A_84_P536408	NM_119067	AT4G29230	4	1441379614413800	1441485514414900	AT4G29230	-0.047	0.736476	0.999976	0.407597	0.0120905	0.1179	0.758832	0.000176926	0.00503193	NAC domain containing protein 75
A_84_P521598	NM_127841	AT2G22760	2	9679210	9679269	AT2G22760	0.63	0.15874	0.934581	0.269043	0.531056	0.778772	0.758744	0.0960726	0.339808	basic helix-loop-helix (bHLH) DNA-binding superfamily protein
A_84_P754404	AK222171	AT1G22403	1	7908741	7908800	AT1G22403	-0.196	0.413135	0.999976	0.70234	0.0114149	0.114301	0.758153	0.00746607	0.0722895	other RNA
A_84_P535912	NM_112196	AT3G13500	3	4400239	4400298	AT3G13500	-0.167	0.586642	0.999976	1.11321	0.00348745	0.0590523	0.757887	0.0279416	0.167404	unknown protein; BEST Arabidopsis thaliana protein match is: unknown protein (TAIR:AT1G55365.1); Has 2761 Blast hits to 655 proteins in 118 species: Archae - 5; Bacteria - 503; Metazoa - 856; Fungi - 159; Plants - 239; Viruses - 11; Other Eukaryotes - 988 (source: NCBI BLink).
A_84_P859093	NM_106182	AT1G75270	1	28250953	28251012	AT1G75270	-0.002	0.992214	0.999976	1.07862	0.000187724	0.00891083	0.756537	0.00257922	0.034791	dehydroascorbate reductase 2
A_84_P166073	NM_130074	AT2G45110	2	1860050918600550	1860091618600930	AT2G45110	0.058	0.940545	0.999976	0.600606	0.442684	0.712541	0.756413	0.337592	0.629217	expansin B4
A_84_P94999	NM_116318	AT4G00910	4	389399	389458	AT4G00910	0.007	0.960549	0.999976	0.14111	0.34889	0.628946	0.755851	0.000307276	0.00754862	Aluminium activated malate transporter family protein
A_84_P113912	NM_116292	AT4G00670	4	278513	278572	AT4G00670	0.375	0.019766	0.426102	0.636622	0.000763758	0.0229191	0.755328	0.000203157	0.00552488	Remorin family protein
A_84_P17383	NM_111164	AT3G02940	3	663663663702	663794663813	AT3G02940	-0.182	0.567305	0.999976	1.6401	0.000279978	0.0115432	0.754512	0.0333548	0.186431	myb domain protein 107
A_84_P17439	NM_113145	AT3G22460	3	7965673	7965732	AT3G22460	-0.289	0.423238	0.999976	0.588247	0.119396	0.359447	0.754486	0.0534151	0.243689	O-acetylserine (thiol) lyase (OAS-TL) isoform A2
A_84_P149018	NM_120086	AT4G39250	4	18271700	18271759	AT4G39250	0.078	0.794654	0.999976	0.684451	0.0391291	0.209238	0.754429	0.0256805	0.158977	RAD-like 1
A_84_P790000	NM_179771	AT2G27490	2	11748447	11748506	AT2G27490	0.126	0.394422	0.999976	0.814517	0.000153262	0.00780484	0.754345	0.000284704	0.00712169	dephospho-CoA kinase family
A_84_P753690	NM_001084129	AT1G26762	1	9253834	9253893	AT1G26762	0.122	0.581243	0.999976	0.682273	0.00923043	0.101875	0.753924	0.00516988	0.0564588	unknown protein; FUNCTIONS IN: molecular_function unknown; INVOLVED IN: biological_process unknown; LOCATED IN: endomembrane system; Has 15 Blast hits to 15 proteins in 2 species: Archae - 0; Bacteria - 0; Metazoa - 0; Fungi - 0; Plants - 15; Viruses - 0; Other Eukaryotes - 0 (source: NCBI BLink).
A_84_P220938	NM_100128	AT1G02470	1	511905	511964	AT1G02470	-0.083	0.783042	0.999976	0.736733	0.0294432	0.181887	0.753399	0.0266448	0.163083	Polyketide cyclase/dehydrase and lipid transport superfamily protein
A_84_P19959	NM_103030	AT1G32970	1	11948739	11948798	AT1G32970	0.183	0.436124	0.999976	0.538882	0.0369294	0.204094	0.753091	0.00699503	0.0695098	Subtilisin-like serine endopeptidase family protein
A_84_P753742	NM_001083989	AT1G04778	1	13401271340175	13403061340316	AT1G04778	-0.19	0.292415	0.999976	0.87527	0.000383068	0.0143803	0.75283	0.00117785	0.0198158	unknown protein; FUNCTIONS IN: molecular_function unknown; INVOLVED IN: biological_process unknown; LOCATED IN: cellular_component unknown; Has 0 Blast hits to 0 proteins in 0 species (source: NCBI BLink).
A_84_P132025	NM_105593	AT1G69260	1	26040567	26040626	AT1G69260	0.363	0.0361637	0.565853	0.833703	0.000211152	0.00976738	0.752692	0.000471895	0.0103082	ABI five binding protein
A_84_P13475	NM_001124829	AT2G11810	2	4746542	4746601	AT2G11810	0.138	0.412231	0.999976	0.59088	0.0040539	0.0641431	0.752595	0.00077789	0.0146771	monogalactosyldiacylglycerol synthase type C
A_84_P846684	NM_001203720	AT4G01070	4	462836	462895	AT4G01070	0.004	0.981928	0.999976	0.979255	5.79079e-05	0.00399101	0.752555	0.000494315	0.0106097	UDP-Glycosyltransferase superfamily protein
A_84_P21616	NM_124348	AT5G49700	5	20193353	20193412	AT5G49700	0.173	0.513271	0.999976	0.505239	0.0744113	0.284291	0.752115	0.0138039	0.10703	Predicted AT-hook DNA-binding family protein
A_84_P832442	NM_129307	AT2G37520	2	15749559	15749618	AT2G37520	0.219	0.0407967	0.596538	0.298985	0.0091452	0.101407	0.750245	8.37e-06	0.000555452	Acyl-CoA N-acyltransferase with RING/FYVE/PHD-type zinc finger domain
A_84_P850105	DQ108740	AT5G66455	5	26537005	26537064	AT5G66455	0	0.997693	0.999976	0.9096	4.88156e-05	0.00354908	0.74947	0.000245642	0.00636099	pseudogene of pentatricopeptide (PPR) repeat-containing protein
A_84_P176474	NM_112430	AT3G15605	3	5290871	5290930	AT3G15605	-0.053	0.93844	0.999976	1.14623	0.115976	0.354056	0.749273	0.28786	0.584264	nucleic acid binding
A_84_P11484	NM_105059	AT1G63840	1	23690001	23690060	AT1G63840	0.169	0.326437	0.999976	1.15695	2.64657e-05	0.00237368	0.748957	0.000911534	0.0165157	RING/U-box superfamily protein
A_84_P823943	NM_105398	AT1G67300	1	25194957	25195016	AT1G67300	0.378	0.0092582	0.278405	0.939212	9.30094e-06	0.00120317	0.74855	6.97e-05	0.00257165	Major facilitator superfamily protein
A_84_P534953	NM_129665	AT2G41000	2	17113462	17113521	AT2G41000	0.311	0.14356	0.916312	0.963134	0.000535374	0.0183252	0.74832	0.00315601	0.0402301	Chaperone DnaJ-domain superfamily protein
A_84_P563250	NM_128197	AT2G26400	2	11231918	11231977	AT2G26400	0.335	0.425937	0.999976	0.637252	0.144505	0.394739	0.748047	0.0924523	0.332587	acireductone dioxygenase 3
A_84_P577829	NM_118957	AT4G28170	4	13981881	13981940	AT4G28170	-0.01	0.972287	0.999976	0.116674	0.686336	0.869785	0.747935	0.0227699	0.147544	unknown protein; BEST Arabidopsis thaliana protein match is: unknown protein (TAIR:AT1G11120.2); Has 30201 Blast hits to 17322 proteins in 780 species: Archae - 12; Bacteria - 1396; Metazoa - 17338; Fungi - 3422; Plants - 5037; Viruses - 0; Other Eukaryotes - 2996 (source: NCBI BLink).
A_84_P237933	NM_148399	AT4G35295	4	16796159	16796218	AT4G35295	-0.277	0.388808	0.999976	0.284537	0.375717	0.652613	0.74716	0.0342788	0.189544	homoserine kinase, putative / HSK, putative
A_84_P22594	NM_125281	AT5G58910	5	23789579	23789638	AT5G58910	-0.379	0.0191721	0.419334	1.04782	1.26617e-05	0.00149024	0.74665	0.00023315	0.00611472	laccase 16
A_84_P290684	NM_117854	AT4G17490	4	9753695	9753754	AT4G17490	0.113	0.60793	0.999976	0.827562	0.00279533	0.0521503	0.746391	0.00534527	0.0579047	ethylene responsive element binding factor 6
A_84_P18359	NM_113431	AT3G25250	3	9196876	9196935	AT3G25250	-0.651	0.0262881	0.491819	1.30685	0.000343579	0.0132977	0.74634	0.0135542	0.105889	AGC (cAMP-dependent, cGMP-dependent and protein kinase C) kinase family protein
A_84_P20509	NM_103723	AT1G48260	1	1781426417814280	1781437117814400	AT1G48260	-0.253	0.263637	0.991672	0.452766	0.0592455	0.25266	0.745833	0.00542959	0.0585751	CBL-interacting protein kinase 17
A_84_P609564	NM_128549	AT2G29950	2	12768022	12768081	AT2G29950	0.254	0.291686	0.999976	1.0015	0.00119028	0.0308836	0.745699	0.00789868	0.0748628	ELF4-like 1
A_84_P172581	NM_111215	AT3G03440	3	818494	818553	AT3G03440	0.26	0.19254	0.959195	1.26276	3.78864e-05	0.0029947	0.745366	0.00230651	0.0322171	ARM repeat superfamily protein
A_84_P544391	NM_125599	AT5G62060	5	24928463	24928522	AT5G62060	0.283	0.376487	0.999976	0.0267034	0.932205	0.979019	0.744214	0.034287	0.189544	F-box and associated interaction domains-containing protein
A_84_P12722	NM_113460	AT3G25620	3	9316692	9316751	AT3G25620	0.094	0.486054	0.999976	0.446503	0.00595562	0.0791869	0.7441	0.000156269	0.00457216	ABC-2 type transporter family protein
A_84_P10278	NM_124615	AT5G52360	5	21258419	21258478	AT5G52360	0.162	0.146656	0.920122	0.508605	0.000521881	0.017949	0.743601	2.22e-05	0.00110168	actin depolymerizing factor 10
A_84_P837926	NM_001198388	AT1G65440	1	24308056	24308115	AT1G65440	1.136	0.105743	0.857824	-0.3982	0.548405	0.790372	0.743499	0.272482	0.568546	global transcription factor group B1
A_84_P577954	NM_122679	AT5G27960	5	9991739	9991798	AT5G27960	0.551	0.105286	0.855912	0.0395774	0.901143	0.96594	0.743254	0.036678	0.196646	AGAMOUS-like 90
A_84_P852628	NM_202994	AT5G02600	5	584245	584304	AT5G02600	-0.021	0.892282	0.999976	0.592407	0.00295008	0.0538678	0.742855	0.000602464	0.01215	Heavy metal transport/detoxification superfamily protein
A_84_P544120	NM_119439	AT4G32860	4	15856726	15856785	AT4G32860	0.515	0.0800915	0.778628	0.637235	0.036468	0.202923	0.742384	0.0182306	0.128163	unknown protein; Has 46 Blast hits to 46 proteins in 10 species: Archae - 0; Bacteria - 0; Metazoa - 0; Fungi - 0; Plants - 46; Viruses - 0; Other Eukaryotes - 0 (source: NCBI BLink).
A_84_P284290	NM_118771	AT4G26380	4	13340969	13341028	AT4G26380	-0.131	0.77546	0.999976	0.11752	0.798666	0.92529	0.741835	0.127972	0.394205	Cysteine/Histidine-rich C1 domain family protein
A_84_P763748	NM_001084993	AT4G28811	4	14227892	14227951	AT4G28811	0.079	0.847703	0.999976	0.640506	0.138503	0.386885	0.741787	0.0915348	0.330363	basic helix-loop-helix (bHLH) DNA-binding superfamily protein
A_84_P241663	NM_115716	AT3G58540	3	21649211	21649270	AT3G58540	0.152	0.581242	0.999976	0.921371	0.00570009	0.0774339	0.740659	0.0186457	0.129966	unknown protein; FUNCTIONS IN: molecular_function unknown; INVOLVED IN: biological_process unknown; LOCATED IN: endomembrane system; EXPRESSED IN: 10 plant structures; EXPRESSED DURING: 4 anthesis, F mature embryo stage, petal differentiation and expansion stage, E expanded cotyledon stage, D bilateral stage; BEST Arabidopsis thaliana protein match is: unknown protein (TAIR:AT5G06190.2); Has 6 Bl…
A_84_P589129	NM_179994	AT2G40095	2	16744517	16744576	AT2G40095	-0.035	0.846038	0.999976	1.04569	0.000125506	0.00677399	0.740594	0.00173701	0.0262407	Alpha/beta hydrolase related protein
A_84_P19176	NM_179779	AT2G27880	2	11876631	11876690	AT2G27880	0.323	0.0723113	0.75295	0.382599	0.0383642	0.207485	0.74038	0.000876034	0.0160446	Argonaute family protein
A_84_P853160	NM_112015	AT3G11820	3	3730544	3730603	AT3G11820	0.243	0.102994	0.851724	0.307255	0.0463747	0.225848	0.7402	0.000234509	0.00613355	syntaxin of plants 121
A_84_P18807	NM_125192	AT5G58070	5	23500531	23500590	AT5G58070	0.425	0.00876552	0.269805	0.67205	0.000403663	0.0149387	0.739947	0.000188074	0.0052591	temperature-induced lipocalin
A_84_P12212	NM_104484	AT1G56060	1	2096673720966780	2096686320966870	AT1G56060	-0.178	0.663217	0.999976	0.559069	0.188685	0.452918	0.738065	0.0916389	0.330614	unknown protein; BEST Arabidopsis thaliana protein match is: unknown protein (TAIR:AT2G32210.1); Has 180 Blast hits to 180 proteins in 22 species: Archae - 0; Bacteria - 0; Metazoa - 0; Fungi - 10; Plants - 170; Viruses - 0; Other Eukaryotes - 0 (source: NCBI BLink).
A_84_P824673	NM_100761	AT1G08890	1	28491582849189	28492882849315	AT1G08890	0.105	0.495302	0.999976	0.441088	0.0135413	0.125618	0.736878	0.000493531	0.0106097	Major facilitator superfamily protein
A_84_P24100	NM_114646	AT3G47780	3	17628707	17628766	AT3G47780	-0.119	0.325166	0.999976	0.587669	0.000384692	0.0144224	0.736274	6.06e-05	0.00234637	ABC2 homolog 6
A_84_P21996	NM_128196	AT2G26390	2	11229268	11229327	AT2G26390	-0.314	0.0563523	0.688356	-0.0387083	0.79667	0.924283	0.735904	0.000433154	0.00964288	Serine protease inhibitor (SERPIN) family protein
A_84_P533108	NM_127145	AT2G15830	2	6894487	6894546	AT2G15830	0.031	0.898095	0.999976	0.659552	0.0177207	0.143549	0.735816	0.0100225	0.0871718	unknown protein; FUNCTIONS IN: molecular_function unknown; INVOLVED IN: biological_process unknown; LOCATED IN: endomembrane system; EXPRESSED IN: 16 plant structures; EXPRESSED DURING: 10 growth stages; BEST Arabidopsis thaliana protein match is: unknown protein (TAIR:AT4G33960.1); Has 18 Blast hits to 18 proteins in 4 species: Archae - 0; Bacteria - 0; Metazoa - 0; Fungi - 0; Plants - 18; Virus…
A_84_P862560	NM_112661	AT3G17800	3	6092862	6092921	AT3G17800	0.527	0.0109764	0.307315	0.300403	0.108568	0.342079	0.734952	0.00139366	0.0222846	Protein of unknown function (DUF760)
A_84_P594997	NM_125678	AT5G62830	5	25226351	25226410	AT5G62830	-0.083	0.83613	0.999976	-0.110734	0.781743	0.917792	0.734359	0.0871512	0.320866	F-box associated ubiquitination effector family protein
A_84_P107472	NM_106048	AT1G73880	1	27786638	27786697	AT1G73880	0.835	0.000240154	0.0292234	1.32189	4.27727e-06	0.000701913	0.733458	0.00065283	0.0128852	UDP-glucosyl transferase 89B1
A_84_P826896	NM_106593	AT1G79450	1	29887793	29887852	AT1G79450	0.353	0.141579	0.914914	0.647454	0.0145699	0.130633	0.73337	0.00739738	0.0717696	ALA-interacting subunit 5
A_84_P733298	NM_001161005	AT1G79500	1	29908801	29908860	AT1G79500	-0.121	0.797841	0.999976	0.0124864	0.978795	0.993884	0.732871	0.139543	0.411556	Aldolase-type TIM barrel family protein
A_84_P597346	NM_115697	AT3G58350	3	21591514	21591573	AT3G58350	-0.023	0.914511	0.999976	0.422799	0.0676146	0.270289	0.732748	0.00500487	0.0551958	RESTRICTED TEV MOVEMENT 3
A_84_P759709	A_84_P759709	AT3G33205	3	14122075	14122134	AT3G33205	0.044	0.939071	0.999976	-0.0231063	0.968267	0.990831	0.732694	0.223933	0.516173	pseudogene, hypothetical protein, similar to hypothetical protein GB:AAD22504 (Arabidopsis thaliana)
A_84_P762727	NM_001125083	AT3G02242	3	420595	420654	AT3G02242	-0.498	0.194091	0.960702	0.675244	0.0878817	0.306494	0.732349	0.0672015	0.279168	unknown protein; FUNCTIONS IN: molecular_function unknown; INVOLVED IN: biological_process unknown; LOCATED IN: endomembrane system; BEST Arabidopsis thaliana protein match is: unknown protein (TAIR:AT3G02240.1); Has 30201 Blast hits to 17322 proteins in 780 species: Archae - 12; Bacteria - 1396; Metazoa - 17338; Fungi - 3422; Plants - 5037; Viruses - 0; Other Eukaryotes - 2996 (source: NCBI BLin…
A_84_P10659	NM_001036473	AT2G46680	2	19165784	19165843	AT2G46680	0.457	0.0504387	0.65791	0.414034	0.072192	0.280081	0.732098	0.0049767	0.0549696	homeobox 7
A_84_P20724	NM_125774	AT5G63790	5	25526903	25526962	AT5G63790	-0.292	0.0506441	0.659249	0.791879	0.000107052	0.00611198	0.731939	0.000204549	0.00554696	NAC domain containing protein 102
A_84_P750032	A_84_P750032	AT1G65940	1	24543977	24544036	AT1G65940	0.177	0.458219	0.999976	-0.0527153	0.822555	0.935641	0.731255	0.00900203	0.0815779	pseudogene, similar to Dof zinc finger protein, blastp match of 61% identity and 1.7e-10 P-value to GP|4996646|dbj|BAA78575.1||AB028132 Dof zinc finger protein {Oryza sativa}
A_84_P14603	NM_113910	AT3G29810	3	11730084	11730143	AT3G29810	0.085	0.625377	0.999976	0.169232	0.341198	0.621504	0.731187	0.00135123	0.0218618	COBRA-like protein 2 precursor
A_84_P593312	NM_101078	AT1G12060	1	4076749	4076808	AT1G12060	0.37	0.0379785	0.579927	1.19935	1.20274e-05	0.00144556	0.73108	0.000744948	0.0142055	BCL-2-associated athanogene 5
A_84_P765017	AY094406	AT4G36648	4	17280765	17280824	AT4G36648	0.081	0.630497	0.999976	0.757623	0.000773525	0.0229945	0.730965	0.00100479	0.0177246	other RNA
A_84_P15628	NM_115584	AT3G57240	3	21181931	21181990	AT3G57240	0.31	0.460577	0.999976	0.538269	0.21173	0.480631	0.730752	0.0996265	0.346325	beta-1,3-glucanase 3
A_84_P78279	NM_105462	AT1G67920	1	25474068	25474127	AT1G67920	-0.125	0.632242	0.999976	1.27366	0.00043803	0.0158215	0.73074	0.0155428	0.116088	unknown protein; BEST Arabidopsis thaliana protein match is: unknown protein (TAIR:AT1G24600.1); Has 22 Blast hits to 22 proteins in 5 species: Archae - 0; Bacteria - 0; Metazoa - 0; Fungi - 0; Plants - 22; Viruses - 0; Other Eukaryotes - 0 (source: NCBI BLink).
A_84_P753341	AK117418	AT1G29357	1	10274469	10274528	AT1G29357	-0.408	0.123253	0.885803	0.774801	0.0091792	0.101653	0.730404	0.0126336	0.101039	other RNA
A_84_P12346	NM_106519	AT1G78720	1	29607448	29607507	AT1G78720	0.515	0.00268727	0.137701	0.191625	0.176356	0.437168	0.730372	0.000205381	0.00556427	SecY protein transport family protein
A_84_P11299	NM_121949	AT5G19440	5	6558045	6558104	AT5G19440	0.363	0.0257263	0.485419	0.616307	0.0011535	0.0303076	0.73037	0.000322438	0.00780757	NAD(P)-binding Rossmann-fold superfamily protein
A_84_P20878	NM_103000	AT1G32660	1	11812285	11812344	AT1G32660	-0.05	0.910488	0.999976	0.345404	0.445892	0.715258	0.730175	0.123402	0.387089	F-box and associated interaction domains-containing protein
A_84_P18291	NM_128310	AT2G27500	2	11752687	11752746	AT2G27500	0.066	0.633597	0.999976	0.526679	0.00262111	0.0506207	0.729778	0.000240997	0.00627696	Glycosyl hydrolase superfamily protein
A_84_P75964	NM_001203759	AT4G08230	4	5187972	5188031	AT4G08230	0.125	0.282699	0.996387	0.595359	0.000250046	0.0107497	0.729464	4.58e-05	0.00190018	glycine-rich protein
A_84_P21097	NM_105450	AT1G67820	1	25431398	25431457	AT1G67820	0.211	0.274601	0.992442	0.369904	0.0699034	0.275489	0.729225	0.00234241	0.0324346	Protein phosphatase 2C family protein
A_84_P19875	NM_202326	AT1G60610	1	22328021	22328080	AT1G60610	-0.003	0.980521	0.999976	0.586962	0.000131448	0.00701656	0.729215	2.02e-05	0.00102895	SBP (S-ribonuclease binding protein) family protein
A_84_P762208	NM_001125381	AT3G57958	3	21462713	21462772	AT3G57958	0.086	0.853759	0.999976	-0.0492156	0.915705	0.971919	0.729111	0.137632	0.408277	unknown protein; Has 30201 Blast hits to 17322 proteins in 780 species: Archae - 12; Bacteria - 1396; Metazoa - 17338; Fungi - 3422; Plants - 5037; Viruses - 0; Other Eukaryotes - 2996 (source: NCBI BLink).
A_84_P11682	NM_110967	AT3G01020	3	55465590	57465760	AT3G01020	-0.01	0.982368	0.999976	0.0392452	0.931613	0.978976	0.729047	0.131883	0.400319	ISCU-like 2
A_84_P760632	NM_115856	AT3G59930	3	22139585	22139644	AT3G59930	-0.328	0.299484	0.999976	0.442743	0.170343	0.429605	0.728969	0.0346473	0.191016	Encodes a defensin-like (DEFL) family protein.
A_84_P787266	NM_122518	AT5G26170	5	9147204	9147263	AT5G26170	-0.144	0.672481	0.999976	0.425773	0.225134	0.49602	0.727891	0.0507818	0.236515	WRKY DNA-binding protein 50
A_84_P16577	NM_102001	AT1G21520	1	7534580	7534639	AT1G21520	0.097	0.64314	0.999976	0.821698	0.00213745	0.0439078	0.727494	0.00467736	0.0528826	unknown protein; Has 9 Blast hits to 9 proteins in 2 species: Archae - 0; Bacteria - 0; Metazoa - 0; Fungi - 0; Plants - 9; Viruses - 0; Other Eukaryotes - 0 (source: NCBI BLink).
A_84_P599444	NM_001203632	AT5G57565	5	23310719	23310778	AT5G57565	0.02	0.928096	0.999976	0.693384	0.00889125	0.100015	0.727275	0.00677113	0.0680859	Protein kinase superfamily protein
A_84_P605694	NM_125841	AT5G64450	5	25772612	25772671	AT5G64450	-0.206	0.311543	0.999976	0.595208	0.0109393	0.111761	0.727156	0.0033574	0.0421038	BEST Arabidopsis thaliana protein match is: Putative endonuclease or glycosyl hydrolase (TAIR:AT3G62200.1); Has 1807 Blast hits to 1807 proteins in 277 species: Archae - 0; Bacteria - 0; Metazoa - 736; Fungi - 347; Plants - 385; Viruses - 0; Other Eukaryotes - 339 (source: NCBI BLink).
A_84_P556737	NM_148161	AT5G65207	5	26052421	26052480	AT5G65207	0.437	0.0161831	0.380315	1.19951	9.91082e-06	0.00127062	0.727037	0.000663859	0.0130402	unknown protein; BEST Arabidopsis thaliana protein match is: unknown protein (TAIR:AT5G10040.1); Has 30201 Blast hits to 17322 proteins in 780 species: Archae - 12; Bacteria - 1396; Metazoa - 17338; Fungi - 3422; Plants - 5037; Viruses - 0; Other Eukaryotes - 2996 (source: NCBI BLink).
A_84_P197154	NM_102479	AT1G27170	1	9439153	9439212	AT1G27170	0.178	0.479656	0.999976	-0.350285	0.17888	0.440167	0.726987	0.0128194	0.10198	transmembrane receptors;ATP binding
A_84_P750761	NM_105276	AT1G66050	1	24592611	24592670	AT1G66050	0.179	0.411102	0.999976	0.284715	0.20261	0.469807	0.726973	0.00554236	0.0593577	Zinc finger (C3HC4-type RING finger) family protein
A_84_P558829	NM_201829	AT2G29350	2	12602305	12602364	AT2G29350	-0.265	0.454287	0.999976	0.813082	0.0368523	0.203995	0.72668	0.0571889	0.253802	senescence-associated gene 13
A_84_P535746	NM_126374	AT2G03230	2	973187	973246	AT2G03230	-0.279	0.231441	0.979805	0.654128	0.0130714	0.123385	0.726639	0.00733511	0.0714794	GCK domain-containing protein
A_84_P785505	NM_179714	AT2G23810	2	10135886	10135945	AT2G23810	0.13	0.517501	0.999976	0.663038	0.00610958	0.0802997	0.726281	0.00349205	0.0431333	tetraspanin8
A_84_P17169	NM_105512	AT1G68410	1	25650299	25650358	AT1G68410	0.231	0.0818005	0.783043	0.309081	0.0264907	0.172979	0.726193	9.66e-05	0.00318194	Protein phosphatase 2C family protein
A_84_P16865	NM_180798	AT5G44310	5	17848033	17848092	AT5G44310	0.633	0.382715	0.999976	-0.0405444	0.954554	0.985578	0.725909	0.319372	0.613582	Late embryogenesis abundant protein (LEA) family protein
A_84_P180414	NM_124979	AT5G55970	5	22669432	22669491	AT5G55970	0.005	0.984666	0.999976	0.950881	0.00216962	0.0442836	0.725858	0.0111292	0.093262	RING/U-box superfamily protein
A_84_P555153	NM_104779	AT1G60985	1	22457077	22457136	AT1G60985	-0.375	0.639627	0.999976	-0.0644308	0.935593	0.980239	0.725406	0.372243	0.657528	SCR-like 6
A_84_P18234	NM_126289	AT2G02310	2	608788	608847	AT2G02310	-0.06	0.848104	0.999976	-0.124061	0.690587	0.871543	0.724409	0.0366957	0.196646	phloem protein 2-B6
A_84_P90849	NM_116124	AT3G62590	3	23147957	23148016	AT3G62590	0.256	0.13878	0.907972	0.618218	0.00278358	0.0520711	0.72389	0.000936193	0.0168667	alpha/beta-Hydrolases superfamily protein
A_84_P543246	NM_119893	AT4G37295	4	17553983	17554042	AT4G37295	0.151	0.619518	0.999976	0.847873	0.0154655	0.134607	0.723693	0.0324769	0.183669	unknown protein; FUNCTIONS IN: molecular_function unknown; INVOLVED IN: biological_process unknown; LOCATED IN: endomembrane system; EXPRESSED IN: stem, root, leaf; EXPRESSED DURING: LP.06 six leaves visible, LP.04 four leaves visible; Has 30201 Blast hits to 17322 proteins in 780 species: Archae - 12; Bacteria - 1396; Metazoa - 17338; Fungi - 3422; Plants - 5037; Viruses - 0; Other Eukaryotes - …
A_84_P740321	NM_114323	AT3G44550	3	16141342	16141401	AT3G44550	-0.268	0.459521	0.999976	1.07646	0.0109424	0.111761	0.723261	0.0639413	0.27204	fatty acid reductase 5
A_84_P22053	NM_001202794	AT2G41100	2	17139338	17139397	AT2G41100	0.161	0.338273	0.999976	0.179669	0.288658	0.567359	0.722886	0.000995126	0.0175885	Calcium-binding EF hand family protein
A_84_P833075	NM_118452	AT4G23230	4	12158843	12158902	AT4G23230	0.311	0.579007	0.999976	-0.189697	0.734057	0.894545	0.722877	0.211653	0.502186	cysteine-rich RLK (RECEPTOR-like protein kinase) 15
A_84_P23587	NM_122099	AT5G20910	5	7092735	7092794	AT5G20910	0.444	0.0183427	0.409313	0.927685	0.000134314	0.00710356	0.722573	0.00093975	0.0168995	RING/U-box superfamily protein
A_84_P561987	NM_124126	AT5G47530	5	19282862	19282921	AT5G47530	0.236	0.306901	0.999976	1.18307	0.00025668	0.0108946	0.722271	0.00769952	0.0736068	Auxin-responsive family protein
A_84_P750921	NM_116912	AT5G33250;AT1G42590;AT3G32966	[AT5G33250, 5];[AT1G42590, 1];[AT3G32966, 3]	[AT5G33250, 12494576];[AT1G42590, 16000065];[AT3G32966, 13513095]	[AT5G33250, 12494632];[AT1G42590, 16000124];[AT3G32966, 13513154]	AT5G33250	-0.049	0.912464	0.999976	-0.00525775	0.990536	0.997221	0.722097	0.124541	0.388674	[AT5G33250, transposable element gene];[AT1G42590, transposable element gene];[AT3G32966, transposable element gene]
A_84_P189254	NM_119509	AT4G33540	4	16133790	16133849	AT4G33540	0.307	0.183672	0.955342	0.299025	0.193947	0.459431	0.721454	0.00684526	0.0684955	metallo-beta-lactamase family protein
A_84_P150188	NM_127636	AT2G20720	2	8928073	8928132	AT2G20720	-0.493	0.0986163	0.845992	0.813051	0.0129211	0.122586	0.720874	0.0234333	0.150248	Pentatricopeptide repeat (PPR) superfamily protein
A_84_P12719	NM_113033	AT3G21380	3	7530258	7530317	AT3G21380	0.218	0.432208	0.999976	0.187868	0.49626	0.752897	0.720493	0.0211828	0.141307	Mannose-binding lectin superfamily protein
A_84_P562126	NM_101217	AT1G13470	1	4620290	4620349	AT1G13470	-0.113	0.791717	0.999976	0.300799	0.485838	0.745964	0.720223	0.11275	0.369672	Protein of unknown function (DUF1262)
A_84_P13700	NM_114738	AT3G48790	3	18095112	18095171	AT3G48790	-0.031	0.813274	0.999976	0.0775378	0.554744	0.794332	0.720046	0.000166868	0.00482589	Pyridoxal phosphate (PLP)-dependent transferases superfamily protein
A_84_P825767	NM_104503	AT1G56250	1	21061756	21061814	AT1G56250	0.109	0.692999	0.999976	0.654007	0.0344091	0.196946	0.719757	0.0224268	0.146709	phloem protein 2-B14
A_84_P797216	EG525475	AT3G15536	3	5261131	5261190	AT3G15536	0.046	0.924088	0.999976	0.503971	0.304248	0.584661	0.719734	0.152396	0.430167	Unknown gene
A_84_P312153	NM_111976	AT3G11430	3	3597616	3597675	AT3G11430	-0.115	0.686561	0.999976	1.55784	0.000182306	0.00874032	0.719658	0.0258739	0.159933	glycerol-3-phosphate acyltransferase 5
A_84_P16651	NM_118003	AT4G18870	4	10347109	10347168	AT4G18870	0.008	0.95961	0.999976	0.258571	0.104678	0.335545	0.719635	0.000494033	0.0106097	E2F/DP family winged-helix DNA-binding domain
A_84_P17683	NM_120118	AT4G39580	4	18385703	18385762	AT4G39580	0.314	0.106804	0.859842	0.806277	0.000947109	0.0264333	0.719105	0.00210969	0.0302172	Galactose oxidase/kelch repeat superfamily protein
A_84_P768909	A_84_P768909	AT5G24206	5	8214401	8214460	AT5G24206	0.016	0.936176	0.999976	0.396273	0.0701629	0.275934	0.719007	0.00403058	0.0479099	other RNA
A_84_P78199	NM_122433	AT5G25240	5	8746820	8746879	AT5G25240	0.515	0.04777	0.64558	0.330937	0.179577	0.440777	0.718968	0.0101264	0.0877609	unknown protein; FUNCTIONS IN: molecular_function unknown; INVOLVED IN: biological_process unknown; LOCATED IN: cellular_component unknown; EXPRESSED IN: 23 plant structures; EXPRESSED DURING: 13 growth stages; Has 1807 Blast hits to 1807 proteins in 277 species: Archae - 0; Bacteria - 0; Metazoa - 736; Fungi - 347; Plants - 385; Viruses - 0; Other Eukaryotes - 339 (source: NCBI BLink).
A_84_P20120	NM_128328	AT2G27690	2	11810699	11810758	AT2G27690	0.196	0.323294	0.999976	0.435768	0.0427966	0.218301	0.71852	0.00317146	0.0403855	cytochrome P450, family 94, subfamily C, polypeptide 1
A_84_P12090	NM_122225	AT5G23190	5	7803538	7803597	AT5G23190	-0.417	0.22217	0.974086	1.41408	0.00116173	0.030468	0.718502	0.0479756	0.229178	cytochrome P450, family 86, subfamily B, polypeptide 1
A_84_P17964	NM_103092	AT1G33720	1	12220957	12221016	AT1G33720	0.137	0.523842	0.999976	0.413408	0.0735448	0.282538	0.718299	0.00571731	0.0606986	cytochrome P450, family 76, subfamily C, polypeptide 6
A_84_P303600	NM_119396	AT4G32440	4	15658618	15658677	AT4G32440	0.165	0.210714	0.965645	0.834216	3.89599e-05	0.00303211	0.717977	0.000139679	0.0041846	Plant Tudor-like RNA-binding protein
A_84_P769544	NM_001125817	AT5G27944	5	9976023	9976082	AT5G27944	0.174	0.407155	0.999976	0.039882	0.846878	0.946402	0.717284	0.00473495	0.0532244	MADS-box transcription factor family protein
A_84_P22942	NM_201927	AT2G41260	2	17207426	17207485	AT2G41260	0.746	0.000205246	0.0261427	0.734621	0.000233351	0.010288	0.716611	0.00028441	0.0071209	glycine-rich protein / late embryogenesis abundant protein (M17)
A_84_P751653	A_84_P751653	AT1G16600	1	5675279	5675338	AT1G16600	-0.185	0.402469	0.999976	0.662069	0.0100677	0.107269	0.716259	0.00644313	0.0659657	pseudogene, putative cycloartenol synthase
A_84_P187664	NM_127817	AT2G22510	2	9569273	9569332	AT2G22510	-0.217	0.283377	0.997306	1.81672	1.6885e-06	0.000381813	0.716207	0.0035338	0.0435365	hydroxyproline-rich glycoprotein family protein
A_84_P16174	NM_101364	AT1G14950	1	5158081	5158140	AT1G14950	0.166	0.654516	0.999976	-0.16071	0.663976	0.85781	0.715189	0.0731623	0.292516	Polyketide cyclase/dehydrase and lipid transport superfamily protein
A_84_P796358	NM_102140	AT1G22930	1	8118372	8118431	AT1G22930	0.113	0.557201	0.999976	0.186874	0.339504	0.62017	0.715124	0.00299445	0.0387189	T-complex protein 11
A_84_P18072	NM_105911	AT1G72520	1	27312268	27312327	AT1G72520	0.303	0.0288862	0.510264	0.509561	0.00148384	0.0353341	0.714969	0.000109412	0.003499	PLAT/LH2 domain-containing lipoxygenase family protein
A_84_P10496	NM_102089	AT1G22400	1	7903879	7903938	AT1G22400	0.081	0.569869	0.999976	0.58812	0.00142452	0.0346103	0.714914	0.000333846	0.00799616	UDP-Glycosyltransferase superfamily protein
A_84_P19519	NM_102028	AT1G21790	1	7655603	7655662	AT1G21790	0.111	0.401369	0.999976	0.458024	0.00447674	0.067879	0.714509	0.000182356	0.00513421	TRAM, LAG1 and CLN8 (TLC) lipid-sensing domain containing protein
A_84_P13464	NM_127645	AT2G20800	2	8953496	8953555	AT2G20800	0.094	0.591699	0.999976	0.330989	0.0784018	0.290935	0.714469	0.00159581	0.0247053	NAD(P)H dehydrogenase B4
A_84_P11771	NM_113193	AT3G22930	3	81254358125446	81255338125580	AT3G22930	-0.005	0.97826	0.999976	0.506065	0.0119134	0.117124	0.714258	0.00141976	0.0225887	calmodulin-like 11
A_84_P544532	NM_179493	AT1G58225	1	21565029	21565088	AT1G58225	0.086	0.767621	0.999976	0.429775	0.159751	0.414503	0.713415	0.0297021	0.173724	unknown protein; FUNCTIONS IN: molecular_function unknown; INVOLVED IN: biological_process unknown; LOCATED IN: endomembrane system; Has 4 Blast hits to 4 proteins in 2 species: Archae - 0; Bacteria - 0; Metazoa - 0; Fungi - 0; Plants - 4; Viruses - 0; Other Eukaryotes - 0 (source: NCBI BLink).
A_84_P765509	NM_001125429	AT4G00342	4	151782	151841	AT4G00342	0.447	0.120088	0.880347	-0.0251589	0.926005	0.976431	0.713392	0.0213833	0.142116	unknown protein; LOCATED IN: endomembrane system; Has 30201 Blast hits to 17322 proteins in 780 species: Archae - 12; Bacteria - 1396; Metazoa - 17338; Fungi - 3422; Plants - 5037; Viruses - 0; Other Eukaryotes - 2996 (source: NCBI BLink).
A_84_P584393	NM_100785	AT1G09155	1	2950060	2950119	AT1G09155	-0.476	0.022995	0.462445	-0.357861	0.0722333	0.280085	0.712757	0.00233269	0.032378	phloem protein 2-B15
A_84_P186114	NM_123692	AT5G43260	5	17357616	17357675	AT5G43260	0.189	0.265383	0.992234	0.590826	0.0038887	0.0629583	0.712679	0.00110099	0.0188765	chaperone protein dnaJ-related
A_84_P21748	NM_104448	AT1G55720	1	2082957020829570	2082965720829710	AT1G55720	0.202	0.429971	0.999976	0.095646	0.704993	0.879339	0.712679	0.0149939	0.113492	cation exchanger 6
A_84_P541664	NM_125889	AT5G64905	5	25939888	25939947	AT5G64905	-0.191	0.538071	0.999976	0.998849	0.00709333	0.0873398	0.712623	0.0377622	0.199862	elicitor peptide 3 precursor
A_84_P17481	NM_001203104	AT3G48580	3	18008255	18008314	AT3G48580	0.143	0.678393	0.999976	0.51439	0.153661	0.406751	0.712412	0.0576599	0.255343	xyloglucan endotransglucosylase/hydrolase 11
A_84_P258300	NM_115874	AT3G60110	3	22201371	22201430	AT3G60110	0.182	0.235254	0.979805	0.688855	0.000642392	0.0204073	0.71197	0.000500542	0.0106636	DNA-binding bromodomain-containing protein
A_84_P822179	NM_120280	AT5G02020	5	387104	387163	AT5G02020	0.364	0.0146302	0.358795	0.862582	3.11635e-05	0.00264451	0.711807	0.000160191	0.00466095	Encodes a protein involved in salt tolerance, names SIS (Salt Induced Serine rich).
A_84_P542306	NM_118345	AT4G22214	4	11756006	11756065	AT4G22214	0.204	0.574487	0.999976	0.962604	0.0198686	0.152038	0.711517	0.0688708	0.283276	Defensin-like (DEFL) family protein
A_84_P22726	NM_105685	AT1G70170	1	26425058	26425117	AT1G70170	-0.209	0.428792	0.999976	2.05507	7.48943e-06	0.00100977	0.710725	0.0180427	0.127341	matrix metalloproteinase
A_84_P752737	NM_001198206	AT1G34047	1	1239067112390670	1239077312390820	AT1G34047	-0.413	0.267168	0.992234	0.427926	0.251377	0.526822	0.710403	0.0700651	0.286482	Defensin-like (DEFL) family protein
A_84_P763834	NM_120084	AT4G39235	4	1826864318268670	1826893918268960	AT4G39235	-0.104	0.527465	0.999976	0.308623	0.0790309	0.291611	0.710232	0.00103275	0.0180809	unknown protein; BEST Arabidopsis thaliana protein match is: unknown protein (TAIR:AT3G05570.1); Has 30201 Blast hits to 17322 proteins in 780 species: Archae - 12; Bacteria - 1396; Metazoa - 17338; Fungi - 3422; Plants - 5037; Viruses - 0; Other Eukaryotes - 2996 (source: NCBI BLink).
A_84_P19013	NM_103029	AT1G32960	1	11947400	11947459	AT1G32960	0.447	0.0138388	0.348617	0.600945	0.00241946	0.0473633	0.709585	0.000753168	0.0142958	Subtilase family protein
A_84_P825811	NM_127426	AT2G18700	2	8111114	8111173	AT2G18700	0.886	0.00323262	0.152284	0.326168	0.192533	0.457523	0.709114	0.0119898	0.0978133	trehalose phosphatase/synthase 11
A_84_P259160	NM_117893	AT4G17840	4	9918124	9918183	AT4G17840	-0.193	0.242123	0.98336	0.589889	0.00321491	0.0562905	0.709065	0.000909444	0.0165032	FUNCTIONS IN: molecular_function unknown; INVOLVED IN: biological_process unknown; LOCATED IN: chloroplast, membrane; EXPRESSED IN: 23 plant structures; EXPRESSED DURING: 13 growth stages; CONTAINS InterPro DOMAIN/s: Abortive infection protein (InterPro:IPR003675); BEST Arabidopsis thaliana protein match is: unknown protein (TAIR:AT2G35260.1); Has 30201 Blast hits to 17322 proteins in 780 species…
A_84_P15384	NM_127091	AT2G15310	2	6655049	6655108	AT2G15310	0.061	0.750411	0.999976	0.50713	0.0214875	0.157566	0.708722	0.00332937	0.0418072	ADP-ribosylation factor B1A
A_84_P20323	NM_114822	AT3G49620	3	18396584	18396643	AT3G49620	-0.056	0.776364	0.999976	0.764944	0.00239931	0.0471295	0.707877	0.00395777	0.0472261	2-oxoglutarate (2OG) and Fe(II)-dependent oxygenase superfamily protein
A_84_P11224	NM_124618	AT5G52390	5	21264374	21264433	AT5G52390	-0.134	0.665106	0.999976	0.240236	0.441378	0.711764	0.707652	0.0388744	0.203113	PAR1 protein
A_84_P761927	NM_001084761	AT3G33528	3	14083126	14083185	AT3G33528	-0.082	0.70498	0.999976	0.760858	0.00435832	0.0667176	0.707594	0.00674197	0.0678878	unknown protein; FUNCTIONS IN: molecular_function unknown; INVOLVED IN: biological_process unknown; LOCATED IN: cellular_component unknown; BEST Arabidopsis thaliana protein match is: unknown protein (TAIR:AT4G07526.3); Has 57 Blast hits to 57 proteins in 2 species: Archae - 0; Bacteria - 0; Metazoa - 0; Fungi - 0; Plants - 57; Viruses - 0; Other Eukaryotes - 0 (source: NCBI BLink).
A_84_P750901	NM_001124044	AT1G58808;AT1G59171	[AT1G58808, 1];[AT1G59171, 1]	[AT1G58808, 21785389];[AT1G59171, 21821647]	[AT1G58808, 21785448];[AT1G59171, 21821706]	AT1G58808	0.552	0.339605	0.999976	-0.114982	0.83905	0.942828	0.707441	0.227589	0.520332	[AT1G58808, Unknown gene];[AT1G59171, Inositol-pentakisphosphate 2-kinase family protein]
A_84_P533784	NM_179317	AT1G11905	1	4016443	4016502	AT1G11905	0.049	0.748379	0.999976	0.591677	0.00219357	0.0444382	0.707435	0.000614916	0.0123055	B-cell receptor-associated protein 31-like
A_84_P586330	NM_105615	AT1G69480	1	26114142	26114201	AT1G69480	0.276	0.329494	0.999976	0.723743	0.0219171	0.159015	0.70737	0.0243869	0.154057	EXS (ERD1/XPR1/SYG1) family protein
A_84_P838228	NM_123884	AT5G45160	5	1826538918265420	1826554118265560	AT5G45160	0.371	0.0180647	0.40625	0.211213	0.141401	0.390132	0.706289	0.00027924	0.00701592	Root hair defective 3 GTP-binding protein (RHD3)
A_84_P99616	NM_120920	AT5G08360	5	2690829	2690888	AT5G08360	0.128	0.571988	0.999976	0.563714	0.0272262	0.175586	0.70594	0.00875079	0.0800335	Protein of unknown function (DUF789)
A_84_P19423	NM_115876	AT3G60130	3	22213560	22213619	AT3G60130	0.569	0.014079	0.350973	0.106622	0.593918	0.819967	0.705769	0.00412996	0.0487481	beta glucosidase 16
A_84_P23728	NM_103624	AT1G47300	1	17339564	17339623	AT1G47300	0.22	0.492674	0.999976	-0.0354123	0.911212	0.970385	0.705535	0.0447271	0.220759	F-box family protein
A_84_P788822	NM_100202	AT1G03240	1	792369	792417	AT1G03240	0.066	0.746188	0.999976	1.21768	8.11584e-05	0.00506676	0.70455	0.00461803	0.0523292	unknown protein; BEST Arabidopsis thaliana protein match is: unknown protein (TAIR:AT1G03200.1); Has 2 Blast hits to 2 proteins in 1 species: Archae - 0; Bacteria - 0; Metazoa - 0; Fungi - 0; Plants - 2; Viruses - 0; Other Eukaryotes - 0 (source: NCBI BLink).
A_84_P765827	NM_001125659	AT4G37409	4	17591466	17591525	AT4G37409	0.812	0.00174898	0.107466	0.82816	0.00152046	0.0358442	0.704454	0.00440433	0.0509194	unknown protein; FUNCTIONS IN: molecular_function unknown; INVOLVED IN: biological_process unknown; LOCATED IN: cellular_component unknown; Has 30201 Blast hits to 17322 proteins in 780 species: Archae - 12; Bacteria - 1396; Metazoa - 17338; Fungi - 3422; Plants - 5037; Viruses - 0; Other Eukaryotes - 2996 (source: NCBI BLink).
A_84_P115542	NM_104172	AT1G52940	1	19721031	19721090	AT1G52940	-0.214	0.596943	0.999976	0.374628	0.36182	0.640574	0.704106	0.101815	0.350226	purple acid phosphatase 5
A_84_P21222	NM_112993	AT3G21000	3	7365048	7365107	AT3G21000	0.834	0.14256	0.916301	0.247692	0.647713	0.849323	0.704002	0.209341	0.499034	Gag-Pol-related retrotransposon family protein
A_84_P754295	EG526448	AT1G64563	1	2397513523975140	2397523623975280	AT1G64563	0.37	0.0319919	0.534463	0.486514	0.00816982	0.0951809	0.703993	0.000722691	0.0138917	other RNA
A_84_P603792	NM_122191	AT5G22860	5	7640998	7641057	AT5G22860	0.168	0.259996	0.990483	0.376047	0.0227287	0.161405	0.703934	0.00046074	0.0101457	Serine carboxypeptidase S28 family protein
A_84_P560739	NM_180271	AT3G17265	3	5899603	5899662	AT3G17265	-0.085	0.862461	0.999976	-0.119901	0.806469	0.928486	0.703919	0.169342	0.452284	F-box and associated interaction domains-containing protein
A_84_P12547	NM_128628	AT2G30750	2	13100324	13100383	AT2G30750	-0.285	0.219786	0.971097	0.631696	0.0151264	0.133415	0.703502	0.00849312	0.0787554	cytochrome P450, family 71, subfamily A, polypeptide 12
A_84_P213598	NM_104511	AT1G56320	1	21085774	21085833	AT1G56320	-0.357	0.184395	0.95586	1.63628	5.15418e-05	0.00365476	0.702824	0.0179154	0.126848	BEST Arabidopsis thaliana protein match is: Glycine-rich protein family (TAIR:AT5G49350.2); Has 60 Blast hits to 60 proteins in 12 species: Archae - 0; Bacteria - 0; Metazoa - 0; Fungi - 0; Plants - 60; Viruses - 0; Other Eukaryotes - 0 (source: NCBI BLink).
A_84_P19833	NM_126757	ATMG00610;AT2G07719	[ATMG00610, M];[AT2G07719, 2]	[ATMG00610, 176542];[AT2G07719, 3433010]	[ATMG00610, 176601];[AT2G07719, 3433069]	ATMG00610	0.512	0.0234082	0.467155	0.316386	0.131703	0.378074	0.702315	0.00422326	0.0493521	[ATMG00610, Putative membrane lipoprotein];[AT2G07719, Putative membrane lipoprotein]
A_84_P501762	NM_126032	AT5G66340	5	26503067	26503126	AT5G66340	0	0.999824	0.999976	0.0975944	0.785599	0.919459	0.702026	0.0709022	0.287867	unknown protein; Has 1807 Blast hits to 1807 proteins in 277 species: Archae - 0; Bacteria - 0; Metazoa - 736; Fungi - 347; Plants - 385; Viruses - 0; Other Eukaryotes - 339 (source: NCBI BLink).
A_84_P22724	NM_102137	AT1G22900	1	8104348	8104407	AT1G22900	0.123	0.601467	0.999976	0.435362	0.0846735	0.301432	0.701456	0.0112003	0.0936392	Disease resistance-responsive (dirigent-like protein) family protein
A_84_P830169	NM_129553	AT2G39950	2	16679870	16679929	AT2G39950	0.241	0.408546	0.999976	0.291553	0.321038	0.601768	0.700813	0.0301004	0.175264	unknown protein; Has 978 Blast hits to 254 proteins in 81 species: Archae - 0; Bacteria - 8; Metazoa - 109; Fungi - 53; Plants - 41; Viruses - 0; Other Eukaryotes - 767 (source: NCBI BLink).
A_84_P10660	NM_128503	AT2G29490	2	12631594	12631653	AT2G29490	0.008	0.972087	0.999976	1.11047	0.000620501	0.0199771	0.700494	0.0120503	0.0980065	glutathione S-transferase TAU 1
A_84_P811483	TA29046_3702	AT2G33150	2	14047554	14047598	AT2G33150	0.649	0.000331194	0.0357565	1.10337	3.22238e-06	0.000574785	0.700098	0.00018081	0.00509569	peroxisomal 3-ketoacyl-CoA thiolase 3
A_84_P98956	NM_123585	AT5G42200	5	16861090	16861149	AT5G42200	0.48	0.0220734	0.451821	0.591543	0.00736505	0.089386	0.700017	0.00260562	0.0350648	RING/U-box superfamily protein
A_84_P22274	NM_116200	AT3G63350	3	23400739	23400798	AT3G63350	0.837	0.0247088	0.478684	2.42681	1.33295e-05	0.0015391	0.699306	0.0522455	0.240216	winged-helix DNA-binding transcription factor family protein
A_84_P15103	NM_101910	AT1G20590	1	7131173	7131232	AT1G20590	0.087	0.765243	0.999976	0.0464264	0.872699	0.956563	0.699136	0.0317381	0.181132	Cyclin family protein
A_84_P607354	NM_122766	AT5G28830	5	10858269	10858328	AT5G28830	-0.199	0.201165	0.963741	0.391598	0.022211	0.159806	0.699085	0.000636137	0.0126164	calcium-binding EF hand family protein
A_84_P521040	NM_118665	AT4G25330	4	12958454	12958513	AT4G25330	0.083	0.643379	0.999976	0.424484	0.0342516	0.196418	0.698652	0.0022511	0.0315814	unknown protein; Has 21 Blast hits to 21 proteins in 10 species: Archae - 0; Bacteria - 0; Metazoa - 0; Fungi - 0; Plants - 21; Viruses - 0; Other Eukaryotes - 0 (source: NCBI BLink).
A_84_P768115	NM_001036917	AT5G42223	5	16878678	16878737	AT5G42223	-0.118	0.565044	0.999976	0.692701	0.00537421	0.0747792	0.698579	0.0051067	0.0560605	Defensin-like (DEFL) family protein
A_84_P255380	NM_101546	AT1G16850	1	5764866	5764925	AT1G16850	0.662	0.0149959	0.364959	1.21353	0.000279694	0.0115432	0.697842	0.0113859	0.0946668	unknown protein; FUNCTIONS IN: molecular_function unknown; INVOLVED IN: response to salt stress; LOCATED IN: endomembrane system; EXPRESSED IN: leaf apex, leaf whorl, male gametophyte, flower, leaf; EXPRESSED DURING: LP.06 six leaves visible, LP.04 four leaves visible, LP.10 ten leaves visible, petal differentiation and expansion stage, LP.08 eight leaves visible; BEST Arabidopsis thaliana protei…
A_84_P20632	NM_123328	AT5G39660	5	15880590	15880649	AT5G39660	0.028	0.903815	0.999976	0.0143219	0.950447	0.984229	0.69779	0.0105147	0.0897891	cycling DOF factor 2
A_84_P530790	NM_118519	AT4G23880	4	12415883	12415942	AT4G23880	-0.049	0.829834	0.999976	0.806296	0.00423584	0.0654709	0.697755	0.00987565	0.0864397	unknown protein; Has 73 Blast hits to 69 proteins in 22 species: Archae - 0; Bacteria - 4; Metazoa - 9; Fungi - 2; Plants - 18; Viruses - 0; Other Eukaryotes - 40 (source: NCBI BLink).
A_84_P18510	NM_116687	AT4G04490	4	2231985	2232044	AT4G04490	-0.287	0.30697	0.999976	0.449889	0.121519	0.363087	0.697747	0.0248944	0.15566	cysteine-rich RLK (RECEPTOR-like protein kinase) 36
A_84_P140609	NM_119348	AT4G31970	4	15463382	15463441	AT4G31970	-0.11	0.641241	0.999976	0.608342	0.0234816	0.163438	0.697385	0.0118843	0.0972215	cytochrome P450, family 82, subfamily C, polypeptide 2
A_84_P15863	NM_121832	AT5G18270	5	6041241	6041300	AT5G18270	0.089	0.686979	0.999976	0.761659	0.00495893	0.0714912	0.697088	0.00833882	0.0777766	Arabidopsis NAC domain containing protein 87
A_84_P764785	NM_001036578	AT4G17713	4	9859843	9859902	AT4G17713	-0.086	0.810386	0.999976	0.142957	0.689445	0.870957	0.696884	0.0714836	0.288997	Putative membrane lipoprotein
A_84_P133535	NM_116408	AT4G01780	4	767594	767653	AT4G01780	-0.2	0.710678	0.999976	-0.197302	0.714259	0.88401	0.696637	0.212063	0.502643	XH/XS domain-containing protein
A_84_P12324	NM_105681	AT1G70130	1	26409755	26409814	AT1G70130	0.324	0.0844702	0.791691	-0.133817	0.44846	0.71729	0.695926	0.00191668	0.0281407	Concanavalin A-like lectin protein kinase family protein
A_84_P844995	NM_123453	AT5G40880	5	16381049	16381108	AT5G40880	-0.262	0.0337593	0.550189	0.215675	0.0710754	0.277832	0.695427	5.48e-05	0.00217927	WD-40 repeat family protein / zfwd3 protein (ZFWD3)
A_84_P17699	NM_202964	AT4G36515	4	1722989617229950	1723008317230080	AT4G36515	-0.199	0.123564	0.886119	0.490255	0.00181726	0.0398383	0.69522	0.000127884	0.00392789	unknown protein; Has 35333 Blast hits to 34131 proteins in 2444 species: Archae - 798; Bacteria - 22429; Metazoa - 974; Fungi - 991; Plants - 531; Viruses - 0; Other Eukaryotes - 9610 (source: NCBI BLink).
A_84_P289614	NM_125017	AT5G56340	5	22819539	22819598	AT5G56340	0.145	0.292445	0.999976	0.638196	0.000544826	0.0184074	0.694846	0.000281671	0.00706466	RING/U-box superfamily protein
A_84_P870484	NM_105275	AT1G66040;AT1G66050	[AT1G66040, 1];[AT1G66050, 1]	[AT1G66040, 24584140];[AT1G66050, 24592234]	[AT1G66040, 24584199];[AT1G66050, 24592293]	AT1G66040	0.054	0.76087	0.999976	0.339993	0.076871	0.288118	0.694443	0.00223227	0.0314401	[AT1G66040, Zinc finger (C3HC4-type RING finger) family protein];[AT1G66050, Zinc finger (C3HC4-type RING finger) family protein]
A_84_P17268	NM_127025	AT2G14610	2	6242314	6242373	AT2G14610	0.037	0.936661	0.999976	0.841169	0.0953218	0.320432	0.694259	0.159962	0.439975	pathogenesis-related gene 1
A_84_P13469	NM_127231	AT2G16790	2	7284093	7284152	AT2G16790	0.18	0.456853	0.999976	0.749463	0.00868642	0.0985479	0.693886	0.0131861	0.104033	P-loop containing nucleoside triphosphate hydrolases superfamily protein
A_84_P260480	NM_112033	AT3G11990	3	3817831	3817890	AT3G11990	-0.172	0.440603	0.999976	0.763009	0.00475226	0.0699242	0.693708	0.00832273	0.0777023	Protein of unknown function (DUF784)
A_84_P849510	NM_106504	AT1G78570	1	2954983729549860	2955010129550130	AT1G78570	0.637	0.00750179	0.249348	0.00109007	0.995606	0.998561	0.693511	0.00450957	0.0516165	rhamnose biosynthesis 1
A_84_P21267	NM_114772	AT3G49130	3	1821141318211440	1821158418211610	AT3G49130	0.309	0.213964	0.969179	0.239265	0.329319	0.609809	0.693452	0.013373	0.104891	SWAP (Suppressor-of-White-APricot)/surp RNA-binding domain-containing protein
A_84_P181974	NM_101882	AT1G20310	1	7033086	7033145	AT1G20310	0.246	0.246778	0.987442	0.933416	0.000769624	0.0229751	0.692896	0.00566056	0.0602967	unknown protein; FUNCTIONS IN: molecular_function unknown; INVOLVED IN: biological_process unknown; LOCATED IN: chloroplast; EXPRESSED IN: 16 plant structures; EXPRESSED DURING: 9 growth stages; BEST Arabidopsis thaliana protein match is: unknown protein (TAIR:AT1G76070.1); Has 46 Blast hits to 46 proteins in 12 species: Archae - 0; Bacteria - 0; Metazoa - 0; Fungi - 0; Plants - 46; Viruses - 0; …
A_84_P809527	NM_122351	AT5G24430	5	8342730	8342789	AT5G24430	0.013	0.943468	0.999976	0.267367	0.158394	0.412623	0.692851	0.00250955	0.0341722	Calcium-dependent protein kinase (CDPK) family protein
A_84_P20352	NM_115447	AT3G55890	3	2074167720741680	2074180820741860	AT3G55890	0.063	0.768539	0.999976	0.797572	0.00300544	0.0544315	0.692537	0.00714337	0.0704234	Yippee family putative zinc-binding protein
A_84_P12497	NM_129944	AT2G43820	2	18153655	18153714	AT2G43820	0.298	0.0525011	0.666479	0.547823	0.00221557	0.0446816	0.692125	0.000408447	0.00924658	UDP-glucosyltransferase 74F2
A_84_P15864	NM_121852	AT5G18470	5	6129092	6129151	AT5G18470	0.041	0.810334	0.999976	0.0960288	0.580897	0.812359	0.692	0.00188394	0.0278165	Curculin-like (mannose-binding) lectin family protein
A_84_P603549	NM_202681	AT3G51325	3	19052596	19052655	AT3G51325	0.012	0.959178	0.999976	0.57889	0.0281393	0.178208	0.691236	0.0118185	0.0969726	RING/U-box superfamily protein
A_84_P856918	NM_125576	AT5G61820	5	24835830	24835888	AT5G61820	0.616	0.00183532	0.110057	0.878536	0.000123377	0.00669781	0.691219	0.000810038	0.0151056	FUNCTIONS IN: molecular_function unknown; INVOLVED IN: biological_process unknown; LOCATED IN: vacuole; EXPRESSED IN: 24 plant structures; EXPRESSED DURING: 15 growth stages; CONTAINS InterPro DOMAIN/s: Stress up-regulated Nod 19 (InterPro:IPR011692); Has 30201 Blast hits to 17322 proteins in 780 species: Archae - 12; Bacteria - 1396; Metazoa - 17338; Fungi - 3422; Plants - 5037; Viruses - 0; Oth…
A_84_P12056	NM_120885	AT5G08030	5	2575157	2575216	AT5G08030	0.148	0.4174	0.999976	0.473446	0.0211157	0.156128	0.691023	0.00244952	0.0335777	PLC-like phosphodiesterases superfamily protein
A_84_P231259	NM_001203366	AT5G12330	5	3987753	3987812	AT5G12330	0.113	0.697065	0.999976	0.394365	0.191837	0.456853	0.691007	0.033417	0.18666	Lateral root primordium (LRP) protein-related
A_84_P11659	NM_129497	AT2G39400	2	16454580	16454639	AT2G39400	-0.141	0.396425	0.999976	0.583622	0.00408131	0.0642488	0.690277	0.00133749	0.0217005	alpha/beta-Hydrolases superfamily protein
A_84_P587734	NM_121622	AT5G16170	5	5279692	5279751	AT5G16170	-0.257	0.311055	0.999976	0.388922	0.136092	0.383677	0.690033	0.0159949	0.118202	Core-2/I-branching beta-1,6-N-acetylglucosaminyltransferase family protein
A_84_P248075	NM_201772	AT2G20950	2	9005513	9005572	AT2G20950	-0.115	0.37477	0.999976	0.200338	0.137152	0.384984	0.68965	0.00020113	0.00549577	Arabidopsis phospholipase-like protein (PEARLI 4) family
A_84_P163073	NM_179090	AT4G22740	4	11943927	11943986	AT4G22740	0.247	0.0787611	0.77355	-0.0505869	0.698686	0.876425	0.689551	0.000237627	0.00620378	glycine-rich protein
A_84_P819509	NM_114943	AT3G50830	3	1889459518894610	1889471518894750	AT3G50830	0.146	0.369562	0.999976	0.473492	0.0118253	0.116635	0.689439	0.00112756	0.0191832	cold-regulated 413-plasma membrane 2
A_84_P760575	A_84_P760575	AT3G14515	3	4869504	4869563	AT3G14515	-0.045	0.923857	0.999976	0.0887707	0.850816	0.948153	0.688181	0.164295	0.445397	pseudogene, terpene synthase (fragment), similar to C-term of terpene synthase (TS1) GB:CAA72074 (Arabidopsis thaliana); blastp match of 37% identity and 2.4e-15 P-value to GP|15321626|gb|AAK95517.1|AF401234_1|AF401234 cyclase {Nicotiana tabacum}
A_84_P752669	NM_001035900	AT1G05894	1	1786188	1786247	AT1G05894	-0.106	0.69568	0.999976	0.0885045	0.743138	0.898773	0.687718	0.0247379	0.155158	unknown protein; LOCATED IN: chloroplast; BEST Arabidopsis thaliana protein match is: unknown protein (TAIR:AT2G31480.1); Has 35333 Blast hits to 34131 proteins in 2444 species: Archae - 798; Bacteria - 22429; Metazoa - 974; Fungi - 991; Plants - 531; Viruses - 0; Other Eukaryotes - 9610 (source: NCBI BLink).
A_84_P610349	NM_105550	AT1G68765	1	25829955	25830014	AT1G68765	-0.523	0.185625	0.957034	0.883195	0.0365218	0.203105	0.687461	0.0905612	0.327962	Putative membrane lipoprotein
A_84_P812554	TA29648_3702	AT4G35770	4	16945329	16945384	AT4G35770	0.156	0.562906	0.999976	0.529216	0.0689607	0.273531	0.687398	0.024125	0.153151	Rhodanese/Cell cycle control phosphatase superfamily protein
A_84_P14212	NM_102147	AT1G22990	1	8139844	8139903	AT1G22990	0.246	0.302177	0.999976	0.436438	0.0817345	0.296461	0.687168	0.0119456	0.0975694	Heavy metal transport/detoxification superfamily protein
A_84_P17613	NM_118424	AT4G22950	4	12024013	12024072	AT4G22950	0.597	0.00846414	0.263722	0.806652	0.0012379	0.0315159	0.686852	0.00364427	0.0445535	AGAMOUS-like 19
A_84_P306300	NM_126135	AT5G67350	5	26868533	26868592	AT5G67350	-0.144	0.321506	0.999976	0.927865	4.00593e-05	0.00309254	0.686808	0.000475899	0.0103615	unknown protein; Has 1807 Blast hits to 1807 proteins in 277 species: Archae - 0; Bacteria - 0; Metazoa - 736; Fungi - 347; Plants - 385; Viruses - 0; Other Eukaryotes - 339 (source: NCBI BLink).
A_84_P815856	NM_126342	AT2G02870	2	838390	838449	AT2G02870	0.376	0.150077	0.923024	0.450022	0.0912624	0.313127	0.686576	0.0168168	0.121771	Galactose oxidase/kelch repeat superfamily protein
A_84_P788434	NM_127735	AT2G21640	2	9255083	9255142	AT2G21640	-0.316	0.215833	0.971097	0.796047	0.00715764	0.0876301	0.686454	0.0159504	0.118027	Encodes a protein of unknown function that is a marker for oxidative stress response.
A_84_P606561	NM_125377	AT5G59845	5	24111778	24111837	AT5G59845	0.059	0.811972	0.999976	0.273103	0.281449	0.560478	0.686134	0.0162952	0.119379	Gibberellin-regulated family protein
A_84_P276300	NM_112098	AT3G12630	3	4013284	4013343	AT3G12630	-0.114	0.548729	0.999976	0.558871	0.0119156	0.117124	0.685955	0.00360742	0.0442536	A20/AN1-like zinc finger family protein
A_84_P765916	NM_001125434	AT4G00695	4	284853	284912	AT4G00695	-0.599	0.169022	0.946547	0.281823	0.502641	0.757282	0.685659	0.120491	0.382603	FUNCTIONS IN: molecular_function unknown; INVOLVED IN: microtubule cytoskeleton organization; LOCATED IN: spindle pole, microtubule organizing center; EXPRESSED IN: cotyledon; CONTAINS InterPro DOMAIN/s: Spc97/Spc98 (InterPro:IPR007259); BEST Arabidopsis thaliana protein match is: Spc97 / Spc98 family of spindle pole body (SBP) component (TAIR:AT1G80245.3); Has 27 Blast hits to 27 proteins in 8 s…
A_84_P222226	A_84_P222226	AT5G34843	5	13028735	13028794	AT5G34843	-0.046	0.918985	0.999976	-0.0524692	0.907963	0.968612	0.685557	0.151151	0.428262	transposable element gene
A_84_P821467	NM_101319	AT1G14520	1	4968526	4968585	AT1G14520	0.385	0.113359	0.87044	0.321462	0.178166	0.439329	0.685516	0.0109897	0.0924974	myo-inositol oxygenase 1
A_84_P17817	NM_123949	AT5G45810	5	18586316	18586375	AT5G45810	-0.157	0.456923	0.999976	1.20716	0.000114597	0.00640272	0.68528	0.00662078	0.0670909	CBL-interacting protein kinase 19
A_84_P839865	NM_147989	AT5G33355;AT3G59930	[AT5G33355, 5];[AT3G59930, 3]	[AT5G33355, 12599563];[AT3G59930, 22139821]	[AT5G33355, 12599622];[AT3G59930, 22139880]	AT5G33355	-0.326	0.36466	0.999976	0.465412	0.204213	0.471736	0.68339	0.0734082	0.29315	[AT5G33355, Defensin-like (DEFL) family protein];[AT3G59930, Encodes a defensin-like (DEFL) family protein.]
A_84_P753729	NM_001084220	AT1G48745	1	18031267	18031326	AT1G48745	-0.011	0.963621	0.999976	0.707453	0.0134153	0.124841	0.683239	0.0160352	0.118296	unknown protein; Has 7 Blast hits to 7 proteins in 3 species: Archae - 0; Bacteria - 0; Metazoa - 0; Fungi - 0; Plants - 7; Viruses - 0; Other Eukaryotes - 0 (source: NCBI BLink).
A_84_P201968	NM_127366	AT2G18100	2	7871260	7871319	AT2G18100	-0.206	0.252993	0.989891	-0.0160418	0.926862	0.97708	0.682639	0.00223921	0.0314915	Protein of unknown function (DUF726)
A_84_P530384	NM_105928	AT1G72690	1	27361848	27361907	AT1G72690	-0.129	0.543808	0.999976	0.571947	0.0187236	0.147782	0.682547	0.00730965	0.0713523	unknown protein; BEST Arabidopsis thaliana protein match is: unknown protein (TAIR:AT1G17490.1); Has 59 Blast hits to 45 proteins in 9 species: Archae - 0; Bacteria - 0; Metazoa - 0; Fungi - 0; Plants - 59; Viruses - 0; Other Eukaryotes - 0 (source: NCBI BLink).
A_84_P10484	NM_001084071	AT1G15110	1	5201908	5201967	AT1G15110	-0.007	0.970053	0.999976	0.383226	0.0569937	0.247645	0.682326	0.0031304	0.0400004	phosphatidyl serine synthase family protein
A_84_P511590	NM_100585	AT1G07120	1	2184785	2184844	AT1G07120	0.167	0.680683	0.999976	-0.336133	0.413939	0.687736	0.682307	0.113308	0.370862	FUNCTIONS IN: molecular_function unknown; INVOLVED IN: biological_process unknown; LOCATED IN: chloroplast envelope; EXPRESSED IN: inflorescence meristem, petal, leaf whorl, flower; EXPRESSED DURING: 4 anthesis, petal differentiation and expansion stage; BEST Arabidopsis thaliana protein match is: Tetratricopeptide repeat (TPR)-like superfamily protein (TAIR:AT4G18570.1); Has 288 Blast hits to 26…
A_84_P595192	NM_202304	AT1G55475	1	20713158	20713217	AT1G55475	-0.204	0.655805	0.999976	0.180684	0.692924	0.87301	0.682186	0.154709	0.433033	unknown protein; FUNCTIONS IN: molecular_function unknown; INVOLVED IN: biological_process unknown; LOCATED IN: endomembrane system; BEST Arabidopsis thaliana protein match is: unknown protein (TAIR:AT3G13480.1); Has 35333 Blast hits to 34131 proteins in 2444 species: Archae - 798; Bacteria - 22429; Metazoa - 974; Fungi - 991; Plants - 531; Viruses - 0; Other Eukaryotes - 9610 (source: NCBI BLink…
A_84_P784569	NM_180459	AT5G08139	5	2616970	2617029	AT5G08139	0.12	0.324743	0.999976	0.505321	0.00123345	0.0314584	0.681725	0.000121916	0.00378914	RING/U-box superfamily protein
A_84_P14059	NM_103923	AT1G50400	1	1867011218670170	1867026918670260	AT1G50400	-0.193	0.219983	0.971097	0.487712	0.00739347	0.0895887	0.681579	0.000821288	0.0152461	Eukaryotic porin family protein
A_84_P17278	NM_128498	AT2G29440	2	12620163	12620222	AT2G29440	0.034	0.853023	0.999976	0.726928	0.00203348	0.0426872	0.681501	0.00311432	0.0398384	glutathione S-transferase tau 6
A_84_P17517	NM_115500	AT3G56420	3	20922175	20922234	AT3G56420	-0.087	0.882928	0.999976	0.119101	0.840787	0.943541	0.681321	0.264655	0.560716	Thioredoxin superfamily protein
A_84_P853028	NM_001035605	AT3G12620	3	4010887	4010946	AT3G12620	0.093	0.516281	0.999976	0.514336	0.00352145	0.0593665	0.68126	0.000490169	0.0105681	Protein phosphatase 2C family protein
A_84_P840283	NP214045	AT3G46250	3	16990102	16990161	AT3G46250	0.1	0.653122	0.999976	-1.00319	0.000779119	0.0230476	0.681213	0.00954078	0.0846177	pseudogene, similar to leaf senescence-associated receptor-like protein kinase, serine/threonine-specific receptor protein kinase, Arabidopsis thaliana, PIR:S71277; blastp match of 31% identity and 2.8e-15 P-value to GP|9837280|gb|AAG00510.1||AF285172 leaf senescence-associated receptor-like protein kinase {Phaseolus vulgaris}
A_84_P21604	NM_124029	AT5G46590	5	18906717	18906776	AT5G46590	0.161	0.455934	0.999976	0.259451	0.239648	0.513724	0.681012	0.00781312	0.0743463	NAC domain containing protein 96
A_84_P762047	NM_001125243	AT3G27328	3	10111689	10111748	AT3G27328	-0.128	0.747717	0.999976	-0.0661247	0.86741	0.9546	0.68101	0.106892	0.359502	unknown protein; LOCATED IN: endomembrane system; Has 30201 Blast hits to 17322 proteins in 780 species: Archae - 12; Bacteria - 1396; Metazoa - 17338; Fungi - 3422; Plants - 5037; Viruses - 0; Other Eukaryotes - 2996 (source: NCBI BLink).
A_84_P11172	NM_123176	AT5G38160	5	15226061	15226120	AT5G38160	0.116	0.815209	0.999976	0.393805	0.435428	0.706875	0.68092	0.189629	0.476946	Bifunctional inhibitor/lipid-transfer protein/seed storage 2S albumin superfamily protein
A_84_P795880	NM_001202797	AT2G41231	2	17195584	17195643	AT2G41231	0.128	0.738857	0.999976	0.917768	0.0327529	0.191646	0.680724	0.0970296	0.34119	unknown protein.
A_84_P169223	NM_148857	AT3G48310	3	17888767	17888826	AT3G48310	0.176	0.289731	0.99937	0.489101	0.0106927	0.110577	0.67982	0.00137269	0.0220475	cytochrome P450, family 71, subfamily A, polypeptide 22
A_84_P789621	NM_001198149	AT1G24148	1	8544579	8544629	AT1G24148	0.062	0.806406	0.999976	0.464415	0.0871925	0.305589	0.679447	0.0192369	0.132227	unknown protein; FUNCTIONS IN: molecular_function unknown; INVOLVED IN: biological_process unknown; LOCATED IN: cellular_component unknown; BEST Arabidopsis thaliana protein match is: unknown protein (TAIR:AT1G24147.1).
A_84_P21622	NM_124527	AT5G51480	5	20913087	20913146	AT5G51480	0.364	0.112547	0.867915	0.454939	0.0543476	0.243169	0.679422	0.00838349	0.0781425	SKU5 similar 2
A_84_P81259	NM_118271	AT4G21510	4	11445913	11445972	AT4G21510	-0.001	0.995313	0.999976	0.791973	0.00275671	0.0518826	0.679393	0.00709584	0.0700751	F-box family protein
A_84_P176464	NM_124845	AT5G54640	5	22196505	22196564	AT5G54640	-0.06	0.777727	0.999976	0.50501	0.0336084	0.194355	0.679304	0.0076634	0.0733836	Histone superfamily protein
A_84_P750311	NM_105870	AT1G72120	1	27133923	27133982	AT1G72120	0.419	0.0264956	0.49345	0.766553	0.000710699	0.0219461	0.679157	0.00169126	0.0256608	Major facilitator superfamily protein
A_84_P838275	NM_112199	AT3G13530	3	44157464415773	44158524415883	AT3G13530	0.228	0.533952	0.999976	0.0536003	0.882871	0.960182	0.678737	0.0833683	0.313568	mitogen-activated protein kinase kinase kinase 7
A_84_P10416	NM_102307	AT1G24650	1	8737232	8737291	AT1G24650	-0.118	0.801686	0.999976	-0.118084	0.800729	0.926177	0.677757	0.166504	0.448058	Leucine-rich repeat protein kinase family protein
A_84_P850898	NM_113135	AT3G22370	3	7908564	7908623	AT3G22370	-0.106	0.677056	0.999976	0.641193	0.0255129	0.17012	0.677381	0.0197141	0.13458	alternative oxidase 1A
A_84_P613251	NM_112709	AT3G18250	3	6258243	6258302	AT3G18250	-0.024	0.914487	0.999976	0.694426	0.00937694	0.102951	0.677272	0.0107541	0.09121	Putative membrane lipoprotein
A_84_P833358	NM_127769	AT2G22000	2	93625909362623	93629049362929	AT2G22000	-0.16	0.464713	0.999976	0.54998	0.0253614	0.169734	0.677183	0.00881322	0.0804467	elicitor peptide 6 precursor
A_84_P200494	NM_123461	AT5G40960	5	16412753	16412812	AT5G40960	-0.021	0.915177	0.999976	0.402914	0.0595877	0.253367	0.676842	0.00486886	0.0542374	Protein of unknown function (DUF 3339)
A_84_P208818	NM_104197	AT1G53180	1	19832692	19832751	AT1G53180	0.055	0.658882	0.999976	0.54329	0.00095988	0.0267111	0.676607	0.000176615	0.00503179	unknown protein; FUNCTIONS IN: molecular_function unknown; INVOLVED IN: biological_process unknown; LOCATED IN: cellular_component unknown; EXPRESSED IN: 13 plant structures; EXPRESSED DURING: 6 growth stages; BEST Arabidopsis thaliana protein match is: unknown protein (TAIR:AT3G15115.1); Has 58 Blast hits to 56 proteins in 22 species: Archae - 0; Bacteria - 0; Metazoa - 6; Fungi - 4; Plants - 29…
A_84_P846788	NM_105644	AT1G69760	1	26239708	26239767	AT1G69760	0.368	0.0889896	0.810585	0.738837	0.00338439	0.057991	0.67633	0.00583947	0.0615857	unknown protein; BEST Arabidopsis thaliana protein match is: unknown protein (TAIR:AT1G26920.1); Has 51 Blast hits to 51 proteins in 15 species: Archae - 0; Bacteria - 2; Metazoa - 2; Fungi - 7; Plants - 29; Viruses - 0; Other Eukaryotes - 11 (source: NCBI BLink).
A_84_P198034	NM_117566	AT4G14810	4	8504441	8504500	AT4G14810	0.286	0.476374	0.999976	0.465528	0.255491	0.531974	0.675958	0.109764	0.364332	unknown protein; Has 30201 Blast hits to 17322 proteins in 780 species: Archae - 12; Bacteria - 1396; Metazoa - 17338; Fungi - 3422; Plants - 5037; Viruses - 0; Other Eukaryotes - 2996 (source: NCBI BLink).
A_84_P22583	NM_103045	AT1G33110	1	12007819	12007878	AT1G33110	-0.014	0.918746	0.999976	0.452141	0.00591997	0.0790517	0.675792	0.000370274	0.00862411	MATE efflux family protein
A_84_P765458	NM_001125451	AT4G03115;AT4G03113	[AT4G03115, 4];[AT4G03113, 4]	[AT4G03115, 1382646];[AT4G03113, 1382646]	[AT4G03115, 1382705];[AT4G03113, 1382705]	AT4G03115	0.013	0.978262	0.999976	1.01831	0.0548881	0.244498	0.675745	0.181152	0.466849	[AT4G03115, Mitochondrial substrate carrier family protein];[AT4G03113, unknown protein; LOCATED IN: mitochondrion; Has 30201 Blast hits to 17322 proteins in 780 species: Archae - 12; Bacteria - 1396; Metazoa - 17338; Fungi - 3422; Plants - 5037; Viruses - 0; Other Eukaryotes - 2996 (source: NCBI BLink).]
A_84_P18357	NM_112582	AT3G17060	3	5816960	5817019	AT3G17060	0.728	0.0363557	0.565853	0.127887	0.682403	0.867165	0.675613	0.0490257	0.231855	Pectin lyase-like superfamily protein
A_84_P565014	NM_001036339	AT2G25770	2	10993444	10993503	AT2G25770	0.073	0.672971	0.999976	0.274393	0.134253	0.381689	0.675362	0.00227474	0.0318352	Polyketide cyclase/dehydrase and lipid transport superfamily protein
A_84_P23549	NM_125476	AT5G60830	5	24473257	24473316	AT5G60830	0.108	0.646423	0.999976	0.15368	0.515355	0.767205	0.67484	0.0135659	0.105923	basic leucine-zipper 70
A_84_P14772	NM_118328	AT4G22070	4	11691425	11691484	AT4G22070	0.158	0.354186	0.999976	1.25461	1.1894e-05	0.00144124	0.674827	0.00180128	0.0269423	WRKY DNA-binding protein 31
A_84_P20984	NM_202017	AT1G02850	1	632947	633006	AT1G02850	0.39	0.0539479	0.675138	0.67794	0.00331504	0.0574194	0.674385	0.0034283	0.0427133	beta glucosidase 11
A_84_P66154	NM_001203681	AT5G63880	5	25565342	25565401	AT5G63880	-0.051	0.763249	0.999976	0.617713	0.00352647	0.0593978	0.674289	0.00198327	0.0287986	SNF7 family protein
A_84_P240045	NM_122132	AT5G22270	5	7372509	7372568	AT5G22270	-0.042	0.87011	0.999976	0.701412	0.0179883	0.144621	0.674194	0.0217736	0.143695	unknown protein; BEST Arabidopsis thaliana protein match is: unknown protein (TAIR:AT3G11600.1); Has 136 Blast hits to 136 proteins in 15 species: Archae - 0; Bacteria - 0; Metazoa - 0; Fungi - 0; Plants - 136; Viruses - 0; Other Eukaryotes - 0 (source: NCBI BLink).
A_84_P554567	NM_113753	AT3G28340	3	10589210	10589269	AT3G28340	-0.007	0.979176	0.999976	1.13512	0.0020434	0.0427856	0.674066	0.0355027	0.193687	galacturonosyltransferase-like 10
A_84_P825252	NM_118059	AT4G19390	4	10576216	10576274	AT4G19390	0.091	0.643502	0.999976	0.578451	0.0119472	0.117305	0.673998	0.00499845	0.0551462	Uncharacterised protein family (UPF0114)
A_84_P803229	NM_115401	AT3G55430	3	20550526	20550585	AT3G55430	0.333	0.217628	0.971097	0.320781	0.234068	0.50747	0.673794	0.0232028	0.149169	O-Glycosyl hydrolases family 17 protein
A_84_P775848	AK222213	AT2G22821	2	9721850	9721909	AT2G22821	0.095	0.607905	0.999976	1.21246	3.68635e-05	0.00294068	0.673512	0.00336004	0.0421186	other RNA
A_84_P19909	NM_100299	AT1G04180	1	1105744	1105803	AT1G04180	0.035	0.867535	0.999976	0.116123	0.583746	0.813945	0.672401	0.00778197	0.0741482	YUCCA 9
A_84_P11850	NM_001035802	AT3G57760	3	21397059	21397118	AT3G57760	0.204	0.396459	0.999976	0.570109	0.0317666	0.188925	0.672178	0.0145879	0.1113	Protein kinase superfamily protein
A_84_P852550	NM_120596	AT5G05140	5	1520328	1520387	AT5G05140	0.384	0.0367482	0.570114	0.334857	0.0626268	0.25968	0.671934	0.00167807	0.025563	Transcription elongation factor (TFIIS) family protein
A_84_P759188	NM_115878	AT3G60150	3	2222230922222320	2222242322222460	AT3G60150	0.052	0.802098	0.999976	0.512203	0.0297781	0.182871	0.671265	0.0075815	0.0728423	Protein of unknown function (DUF498/DUF598)
A_84_P816606	NM_202865	AT4G22820	4	11988244	11988303	AT4G22820	0.218	0.246691	0.987442	0.738004	0.00176301	0.0390561	0.67101	0.00331411	0.0416702	A20/AN1-like zinc finger family protein
A_84_P281530	NM_121206	AT5G11680	5	3760752	3760811	AT5G11680	0.59	0.00231041	0.124485	0.227531	0.154128	0.407239	0.670847	0.000947261	0.0170021	FUNCTIONS IN: molecular_function unknown; INVOLVED IN: biological_process unknown; LOCATED IN: cytosol, plasma membrane; EXPRESSED IN: 26 plant structures; EXPRESSED DURING: 15 growth stages; CONTAINS InterPro DOMAIN/s: WW-domain-binding protein (InterPro:IPR018826); Has 1807 Blast hits to 1807 proteins in 277 species: Archae - 0; Bacteria - 0; Metazoa - 736; Fungi - 347; Plants - 385; Viruses - …
A_84_P66984	NM_105111	AT1G64360	1	23888401	23888460	AT1G64360	-0.07	0.82098	0.999976	0.108106	0.728588	0.891716	0.670839	0.0499825	0.234454	unknown protein; Has 6 Blast hits to 6 proteins in 2 species: Archae - 0; Bacteria - 0; Metazoa - 0; Fungi - 0; Plants - 6; Viruses - 0; Other Eukaryotes - 0 (source: NCBI BLink).
A_84_P221626	NM_001160985	AT1G68310	1	2560102725601030	2560114225601190	AT1G68310	0.29	0.0142186	0.353153	0.581491	0.000122728	0.00667894	0.670251	3.64e-05	0.00159049	Protein of unknown function (DUF59)
A_84_P17794	NM_123323	AT5G39610	5	15858595	15858654	AT5G39610	0.06	0.777823	0.999976	0.259434	0.236951	0.511366	0.670015	0.00827274	0.0773613	NAC domain containing protein 6
A_84_P754495	NM_001124065	AT1G62886;AT1G62880	[AT1G62886, 1];[AT1G62880, 1]	[AT1G62886, 23294605];[AT1G62880, 23294605]	[AT1G62886, 23294664];[AT1G62880, 23294664]	AT1G62886	0.21	0.300023	0.999976	0.379921	0.0751313	0.28528	0.669656	0.00545058	0.0587389	[AT1G62886, Nucleotide excision repair, TFIIH, subunit TTDA];[AT1G62880, Cornichon family protein]
A_84_P14985	NM_124093	AT5G47220	5	19172477	19172536	AT5G47220	0.255	0.0339836	0.551038	0.409181	0.00264416	0.0507373	0.668686	6.19e-05	0.00237686	ethylene responsive element binding factor 2
A_84_P13740	NM_115634	AT3G57740	3	21393652	21393711	AT3G57740	0.087	0.718177	0.999976	0.456182	0.0782809	0.290778	0.668674	0.0161494	0.118749	Protein kinase superfamily protein
A_84_P608981	NM_118593	AT4G24600	4	12700410	12700469	AT4G24600	0.224	0.589871	0.999976	0.925659	0.043316	0.219159	0.668504	0.12686	0.392626	unknown protein; Has 10 Blast hits to 10 proteins in 2 species: Archae - 0; Bacteria - 0; Metazoa - 0; Fungi - 0; Plants - 10; Viruses - 0; Other Eukaryotes - 0 (source: NCBI BLink).
A_84_P19971	NM_105007	AT1G63280	1	23471625	23471684	AT1G63280	-0.299	0.623182	0.999976	-0.242028	0.690338	0.871359	0.668477	0.282991	0.579568	Serine protease inhibitor (SERPIN) family protein
A_84_P209278	NM_105505	AT1G68340	1	25614237	25614296	AT1G68340	0.053	0.720338	0.999976	0.703006	0.000563236	0.0188563	0.668254	0.000821933	0.0152482	Protein of unknown function (DUF1639)
A_84_P191104	NM_111558	AT3G06780	3	2144226	2144285	AT3G06780	0.012	0.929063	0.999976	0.439048	0.00681362	0.0851495	0.667933	0.00038862	0.00896416	glycine-rich protein
A_84_P14143	NM_121358	AT5G13550	5	4355415	4355474	AT5G13550	-0.118	0.306905	0.999976	0.201021	0.0966019	0.32233	0.667475	9.63e-05	0.00317771	sulfate transporter 4.1
A_84_P19631	NM_121190	AT5G11520	5	36853363685341	36854293685482	AT5G11520	0.333	0.0128851	0.335388	0.512848	0.000839747	0.0242179	0.667026	0.000106054	0.00341824	aspartate aminotransferase 3
A_84_P254110	NM_112921	AT3G20300	3	7079751	7079810	AT3G20300	0.2	0.235994	0.979805	0.706565	0.00108697	0.0289839	0.666888	0.00163301	0.0250918	Protein of unknown function (DUF3537)
A_84_P20784	NM_101896	AT1G20460	1	7092913	7092972	AT1G20460	0.005	0.975579	0.999976	0.882151	0.000397151	0.0147547	0.66671	0.00293403	0.0382823	unknown protein; BEST Arabidopsis thaliana protein match is: unknown protein (TAIR:AT1G76185.1); Has 37 Blast hits to 37 proteins in 11 species: Archae - 0; Bacteria - 0; Metazoa - 0; Fungi - 0; Plants - 37; Viruses - 0; Other Eukaryotes - 0 (source: NCBI BLink).
A_84_P839928	NP184095	AT1G36595	1	13824916	13824975	AT1G36595	0.223	0.431524	0.999976	0.151816	0.588686	0.817381	0.666709	0.0330529	0.185596	pseudogene, hypothetical protein
A_84_P751663	A_84_P751663	AT1G19420	1	6723871	6723930	AT1G19420	0.249	0.167042	0.944362	0.0829682	0.631413	0.840031	0.666535	0.00236188	0.0326412	pseudogene, CHP-rich zinc finger protein
A_84_P590978	NM_111749	AT3G09140	3	2801294	2801353	AT3G09140	0.474	0.119201	0.879217	0.348553	0.239378	0.513662	0.666149	0.0371167	0.197994	Protein of unknown function (DUF674)
A_84_P17421	NM_113521	AT3G26140	3	9559750	9559809	AT3G26140	0.327	0.534495	0.999976	-0.0493763	0.924566	0.975913	0.665896	0.218627	0.510573	Cellulase (glycosyl hydrolase family 5) protein
A_84_P550067	NM_148690	AT3G05685	3	1673822	1673881	AT3G05685	-0.005	0.979458	0.999976	0.990999	0.000405688	0.0149558	0.665132	0.00622903	0.0643936	Cystatin/monellin superfamily protein
A_84_P712981	AK222190	AT4G40085	4	18579374	18579433	AT4G40085	0.1	0.750991	0.999976	0.74558	0.0345057	0.197131	0.66512	0.054346	0.245742	other RNA
A_84_P85619	NM_104987	AT1G63090	1	23391151	23391210	AT1G63090	0.116	0.60935	0.999976	0.687792	0.0101852	0.107973	0.665078	0.012203	0.0986064	phloem protein 2-A11
A_84_P18760	NM_123866	AT5G44980	5	18161960	18162019	AT5G44980	-0.12	0.564077	0.999976	0.722952	0.00450561	0.0679581	0.664884	0.00741934	0.0719098	F-box/RNI-like/FBD-like domains-containing protein
A_84_P763881	NM_202851	AT4G20830	4	11156912	11156971	AT4G20830	0.152	0.25388	0.989891	0.910267	2.02697e-05	0.0020328	0.664464	0.000291371	0.0072259	FAD-binding Berberine family protein
A_84_P20421	NM_105625	AT1G69560	1	26158819	26158878	AT1G69560	0.293	0.260947	0.990483	0.104615	0.680537	0.866217	0.664461	0.0216934	0.143468	myb domain protein 105
A_84_P22839	NM_105985	AT1G73260	1	27547426	27547485	AT1G73260	0.303	0.265158	0.992234	0.613312	0.0369767	0.204155	0.664448	0.0261001	0.160915	kunitz trypsin inhibitor 1
A_84_P564464	NM_118881	AT4G27460	4	13733934	13733993	AT4G27460	0.842	0.00195307	0.114266	0.842162	0.00195315	0.0415486	0.663948	0.00855304	0.0790303	Cystathionine beta-synthase (CBS) family protein
A_84_P14253	NM_106588	AT1G79400	1	29867741	29867800	AT1G79400	0.403	0.119149	0.879217	0.457683	0.0812002	0.295368	0.663658	0.0180204	0.127246	cation/H+ exchanger 2
A_84_P845705	NM_101819	AT1G19630	1	6785660	6785719	AT1G19630	0.354	0.31682	0.999976	0.324673	0.356104	0.635222	0.663506	0.0752675	0.296955	cytochrome P450, family 722, subfamily A, polypeptide 1
A_84_P122452	NM_001203821	AT4G17410	4	9721510	9721569	AT4G17410	-0.045	0.846115	0.999976	0.149501	0.526894	0.775522	0.66322	0.0148887	0.112905	DWNN domain, a CCHC-type zinc finger
A_84_P605885	NM_104477	AT1G55990	1	20942494	20942553	AT1G55990	-0.057	0.701354	0.999976	1.56483	4.51416e-07	0.00016277	0.663093	0.000848443	0.0156437	glycine-rich protein
A_84_P162613	NM_113909	AT3G29800	3	11722022	11722081	AT3G29800	0.072	0.878377	0.999976	0.0960751	0.838615	0.94256	0.662863	0.178689	0.463875	P-loop containing nucleoside triphosphate hydrolases superfamily protein
A_84_P753916	NM_001123936	AT1G34042	1	12379530	12379589	AT1G34042	0.143	0.506723	0.999976	0.153759	0.476635	0.738973	0.66263	0.00914954	0.0823172	unknown protein; Has 30201 Blast hits to 17322 proteins in 780 species: Archae - 12; Bacteria - 1396; Metazoa - 17338; Fungi - 3422; Plants - 5037; Viruses - 0; Other Eukaryotes - 2996 (source: NCBI BLink).
A_84_P260570	NM_112331	AT3G14700	3	4941253	4941312	AT3G14700	0.124	0.581402	0.999976	0.858244	0.00252151	0.0490268	0.662023	0.0118755	0.0972215	SART-1 family
A_84_P12570	NM_128372	AT2G28120	2	11987588	11987647	AT2G28120	0.443	0.0317667	0.534257	0.34736	0.0794478	0.292473	0.661959	0.00374048	0.0453246	Major facilitator superfamily protein
A_84_P22954	NM_128492	AT2G29380	2	12609868	12609927	AT2G29380	0.063	0.626282	0.999976	0.076868	0.553052	0.793057	0.661899	0.000295775	0.00730987	highly ABA-induced PP2C gene 3
A_84_P10992	NM_118320	AT4G21990	4	11657329	11657388	AT4G21990	-0.237	0.179059	0.952458	0.447551	0.0207409	0.155219	0.66186	0.00218875	0.031071	APS reductase 3
A_84_P527957	NM_112864	AT3G19740	3	68612526861283	68616316861658	AT3G19740	0.131	0.829153	0.999976	-0.0924996	0.878731	0.958666	0.660846	0.288792	0.584958	P-loop containing nucleoside triphosphate hydrolases superfamily protein
A_84_P21058	NM_129232	AT2G36770	2	15416065	15416124	AT2G36770	0.14	0.546202	0.999976	0.577741	0.0264531	0.172888	0.660252	0.0138446	0.107196	UDP-Glycosyltransferase superfamily protein
A_84_P21883	NM_105503	AT1G68320	1	25604806	25604865	AT1G68320	-0.15	0.609076	0.999976	0.72238	0.0280957	0.178208	0.659968	0.0412463	0.210034	myb domain protein 62
A_84_P17546	NM_114355	AT3G44860	3	16380308	16380367	AT3G44860	0.175	0.523999	0.999976	0.948369	0.00468331	0.0695065	0.659505	0.0313274	0.179394	farnesoic acid carboxyl-O-methyltransferase
A_84_P755708	NM_129595	AT2G40350	2	16851830	16851889	AT2G40350	-0.064	0.705557	0.999976	0.288027	0.109805	0.344746	0.658872	0.00226896	0.0317731	Integrase-type DNA-binding superfamily protein
A_84_P23435	NM_122134	AT5G22290	5	7376064	7376123	AT5G22290	0.371	0.0769648	0.767535	0.475066	0.029821	0.182967	0.657756	0.0055035	0.0590269	NAC domain containing protein 89
A_84_P707685	EG447260	AT1G48267	1	17825774	17825819	AT1G48267	0.127	0.460882	0.999976	0.475866	0.0158063	0.135946	0.657175	0.00238975	0.0328997	MIR161; miRNA
A_84_P15717	NM_118301	AT4G21810	4	11575966	11576025	AT4G21810	0.202	0.130125	0.895928	0.337631	0.0198455	0.152038	0.657114	0.000272011	0.00686982	DERLIN-2.1
A_84_P19250	NM_111413	AT3G05400	3	1553351	1553410	AT3G05400	0.077	0.477852	0.999976	0.499756	0.000637784	0.0203284	0.656938	7.08e-05	0.00259187	Major facilitator superfamily protein
A_84_P859957	NM_001084950	AT4G21580	4	1147655711476600	1147680111476800	AT4G21580	0.405	0.024768	0.479072	0.563717	0.00413227	0.0645253	0.656671	0.00150866	0.0236882	oxidoreductase, zinc-binding dehydrogenase family protein
A_84_P500133	NM_103457	AT1G42980	1	16135439	16135498	AT1G42980	-0.072	0.681751	0.999976	0.330297	0.0796787	0.292705	0.656664	0.00286749	0.0376365	Actin-binding FH2 (formin homology 2) family protein
A_84_P20868	NM_102810	AT1G30740	1	10904565	10904624	AT1G30740	-0.011	0.968248	0.999976	0.391251	0.161347	0.416462	0.656077	0.028934	0.170776	FAD-binding Berberine family protein
A_84_P763212	A_84_P763212	AT4G06614	4	3730401	3730460	AT4G06614	0.109	0.743455	0.999976	-0.0277629	0.93317	0.97938	0.655769	0.0683915	0.282031	transposable element gene
A_84_P21050	NM_129692	AT2G41280	2	17209980	17210039	AT2G41280	0.312	0.285404	0.998324	0.33961	0.247893	0.522893	0.655495	0.0385915	0.202537	late embryogenesis abundant protein (M10) / LEA protein M10
A_84_P16378	NM_129686	AT2G41210	2	17176487	17176546	AT2G41210	-0.116	0.60322	0.999976	0.228148	0.315783	0.596048	0.655322	0.0120143	0.0978241	phosphatidylinositol- 4-phosphate 5-kinase 5
A_84_P17939	NM_126849	AT2G11270	2	4485049	4485108	AT2G11270	0.272	0.20354	0.965034	0.539806	0.0215516	0.157707	0.654958	0.00785979	0.0747162	citrate synthase-related
A_84_P213638	NM_202633	AT3G26100	3	9540210	9540269	AT3G26100	-0.081	0.597943	0.999976	0.537834	0.00445336	0.067596	0.654919	0.00120221	0.0201052	Regulator of chromosome condensation (RCC1) family protein
A_84_P789060	NM_111259	AT3G03880	3	998599	998658	AT3G03880	0.065	0.63026	0.999976	0.440333	0.00664348	0.0841214	0.654241	0.000451097	0.00997244	Protein of unknown function (DUF1639)
A_84_P848246	NM_125685	AT5G62910	5	25251218	25251277	AT5G62910	0.271	0.074243	0.759429	0.390536	0.0161496	0.137296	0.653934	0.000629435	0.0125198	RING/U-box superfamily protein
A_84_P13013	NM_101697	AT1G18390	1	6326477	6326536	AT1G18390	0.27	0.157831	0.934313	0.849109	0.000639398	0.0203347	0.653542	0.00389209	0.0467023	Protein kinase superfamily protein
A_84_P23533	NM_125101	AT5G57190	5	2317161023171650	2317176823171780	AT5G57190	-0.372	0.0116253	0.316651	0.086406	0.495176	0.752127	0.653207	0.000268366	0.00679026	phosphatidylserine decarboxylase 2
A_84_P795468	NM_105779	AT1G71100	1	26814812	26814871	AT1G71100	0.08	0.706458	0.999976	0.649705	0.00947837	0.103341	0.653019	0.00921474	0.0827742	Ribose 5-phosphate isomerase, type A protein
A_84_P19397	NM_001084812	AT3G53930	3	19970482	19970541	AT3G53930	0.128	0.343984	0.999976	0.32549	0.0291248	0.180766	0.652273	0.000414591	0.00933475	Protein kinase superfamily protein
A_84_P804950	NM_104287	AT1G54100	1	20197917	20197976	AT1G54100	0.85	0.00267493	0.137668	0.300164	0.197654	0.463857	0.652168	0.0128466	0.102168	aldehyde dehydrogenase 7B4
A_84_P187934	NM_111187	AT3G03170	3	732736	732795	AT3G03170	0.286	0.162207	0.939356	0.364498	0.0825678	0.298094	0.652068	0.0059251	0.0621238	unknown protein; BEST Arabidopsis thaliana protein match is: unknown protein (TAIR:AT5G24890.1); Has 184 Blast hits to 184 proteins in 18 species: Archae - 0; Bacteria - 0; Metazoa - 0; Fungi - 0; Plants - 184; Viruses - 0; Other Eukaryotes - 0 (source: NCBI BLink).
A_84_P816799	NM_118108	AT4G19880	4	10784759	10784818	AT4G19880	-0.098	0.604874	0.999976	0.574559	0.00983381	0.10581	0.651955	0.00471702	0.0531024	Glutathione S-transferase family protein
A_84_P21203	NM_102436	AT1G26730	1	9244374	9244433	AT1G26730	-0.142	0.431156	0.999976	0.167627	0.356211	0.635264	0.651884	0.00340705	0.0425458	EXS (ERD1/XPR1/SYG1) family protein
A_84_P133525	NM_114838	AT3G49780	3	18466209	18466268	AT3G49780	0.3	0.182015	0.954895	0.876816	0.00168025	0.0380849	0.651861	0.0104778	0.0896077	phytosulfokine 4 precursor
A_84_P14123	NM_121587	AT5G15820	5	5162652	5162711	AT5G15820	0.173	0.269763	0.992351	0.910821	8.50139e-05	0.0052279	0.65184	0.00116629	0.0196905	RING/U-box superfamily protein
A_84_P270040	NM_123677	AT5G43110	5	17311630	17311689	AT5G43110	-0.081	0.867403	0.999976	0.367333	0.454619	0.722358	0.651339	0.197102	0.484991	pumilio 14
A_84_P766447	NM_120328	AT5G02500	5	553777	553836	AT5G02500	0.363	0.187812	0.957699	0.762374	0.0135985	0.125913	0.651096	0.0290375	0.171135	heat shock cognate protein 70-1
A_84_P11072	NM_117614	AT4G15260	4	8714459	8714518	AT4G15260	0.019	0.899885	0.999976	0.563775	0.00325817	0.0567423	0.650084	0.00124455	0.0205408	UDP-Glycosyltransferase superfamily protein
A_84_P12477	NM_106617	AT1G79680	1	29980201	29980260	AT1G79680	0.272	0.372743	0.999976	0.436364	0.164234	0.420662	0.650049	0.048708	0.231112	WALL ASSOCIATED KINASE (WAK)-LIKE 10
A_84_P15164	NM_100766	AT1G08940	1	2879001	2879060	AT1G08940	0.123	0.387494	0.999976	0.464891	0.00612252	0.0803482	0.64997	0.000644035	0.0127379	Phosphoglycerate mutase family protein
A_84_P60290	NM_125928	AT5G65300	5	26095248	26095307	AT5G65300	0.064	0.710029	0.999976	1.26396	1.35332e-05	0.00154839	0.649236	0.00269766	0.0359475	unknown protein; Has 30201 Blast hits to 17322 proteins in 780 species: Archae - 12; Bacteria - 1396; Metazoa - 17338; Fungi - 3422; Plants - 5037; Viruses - 0; Other Eukaryotes - 2996 (source: NCBI BLink).
A_84_P11535	NM_104596	AT1G58150	1	21530389	21530448	AT1G58150	0.198	0.227479	0.978414	0.444802	0.015488	0.13466	0.64917	0.0015984	0.0247187	unknown protein; FUNCTIONS IN: molecular_function unknown; INVOLVED IN: in 9 processes; LOCATED IN: cellular_component unknown; EXPRESSED IN: 22 plant structures; EXPRESSED DURING: 13 growth stages; Has 1 Blast hits to 1 proteins in 1 species: Archae - 0; Bacteria - 0; Metazoa - 0; Fungi - 0; Plants - 1; Viruses - 0; Other Eukaryotes - 0 (source: NCBI BLink).
A_84_P15529	NM_113520	AT3G26130	3	9553723	9553782	AT3G26130	-0.184	0.473782	0.999976	0.313722	0.233239	0.506775	0.649121	0.0246604	0.15493	Cellulase (glycosyl hydrolase family 5) protein
A_84_P579612	NM_118902	AT4G27652	4	13810138	13810197	AT4G27652	-0.061	0.804754	0.999976	1.44786	9.78641e-05	0.00575914	0.648771	0.0210084	0.14047	unknown protein; BEST Arabidopsis thaliana protein match is: unknown protein (TAIR:AT4G27657.1); Has 30201 Blast hits to 17322 proteins in 780 species: Archae - 12; Bacteria - 1396; Metazoa - 17338; Fungi - 3422; Plants - 5037; Viruses - 0; Other Eukaryotes - 2996 (source: NCBI BLink).
A_84_P761363	NM_001035614	AT3G13550	3	4423807	4423866	AT3G13550	0.257	0.172949	0.949383	0.356181	0.0683691	0.272093	0.648608	0.0037577	0.0454756	Ubiquitin-conjugating enzyme family protein
A_84_P531982	NM_202063	AT1G08270	1	2606373	2606432	AT1G08270	-0.189	0.487808	0.999976	0.37849	0.178176	0.439329	0.648269	0.0318604	0.181678	CONTAINS InterPro DOMAIN/s: MIT (InterPro:IPR007330); BEST Arabidopsis thaliana protein match is: AAA-type ATPase family protein (TAIR:AT2G27600.1); Has 35333 Blast hits to 34131 proteins in 2444 species: Archae - 798; Bacteria - 22429; Metazoa - 974; Fungi - 991; Plants - 531; Viruses - 0; Other Eukaryotes - 9610 (source: NCBI BLink).
A_84_P800943	NM_117646	AT4G15550	4	8879074	8879133	AT4G15550	0.234	0.400559	0.999976	0.708249	0.0234165	0.163302	0.64809	0.0347322	0.191258	indole-3-acetate beta-D-glucosyltransferase
A_84_P828523	NM_114480	AT3G46110	3	1693251416932550	1693264816932660	AT3G46110	0.028	0.814566	0.999976	0.435894	0.00336428	0.0578128	0.647511	0.000187547	0.0052495	Domain of unknown function (DUF966)
A_84_P573070	NM_128620	AT2G30680	2	13074917	13074976	AT2G30680	0.087	0.838012	0.999976	0.0365985	0.931526	0.978976	0.647248	0.148997	0.425126	BEST Arabidopsis thaliana protein match is: glucan synthase-like 3 (TAIR:AT2G31960.2); Has 80 Blast hits to 80 proteins in 12 species: Archae - 0; Bacteria - 0; Metazoa - 0; Fungi - 0; Plants - 80; Viruses - 0; Other Eukaryotes - 0 (source: NCBI BLink).
A_84_P548168	NM_127434	AT2G18780	2	8136861	8136920	AT2G18780	0.23	0.206532	0.965034	0.635028	0.00365622	0.0607284	0.647216	0.00323894	0.0410123	F-box and associated interaction domains-containing protein
A_84_P814856	NM_122030	AT5G20230	5	6827077	6827136	AT5G20230	0.028	0.926557	0.999976	0.57473	0.0828904	0.298603	0.647074	0.0550113	0.247581	blue-copper-binding protein
A_84_P762636	NM_001125207	AT3G22961	3	8142667	8142726	AT3G22961	0.005	0.969953	0.999976	0.187961	0.204801	0.472468	0.646693	0.000777888	0.0146771	Paired amphipathic helix (PAH2) superfamily protein
A_84_P761342	NM_001035789	AT3G55677	3	20664283	20664342	AT3G55677	0.268	0.438513	0.999976	0.386033	0.271917	0.549921	0.646621	0.0792498	0.305907	Plant self-incompatibility protein S1 family
A_84_P832434	NM_117924	AT4G18140	4	10048688	10048747	AT4G18140	0.289	0.19457	0.960846	0.514478	0.0320531	0.189795	0.646328	0.010549	0.0899485	SCP1-like small phosphatase 4b
A_84_P14970	NM_123707	AT5G43410	5	17435014	17435073	AT5G43410	-0.094	0.847869	0.999976	0.00359556	0.994158	0.998462	0.645562	0.206363	0.495538	Integrase-type DNA-binding superfamily protein
A_84_P607481	NM_126616	AT2G06020	2	2346145	2346204	AT2G06020	1.213	0.0530796	0.669157	0.182182	0.750157	0.901419	0.645352	0.272372	0.5685	Homeodomain-like superfamily protein
A_84_P16717	NM_119595	AT4G34300	4	16413312	16413371	AT4G34300	0.286	0.186882	0.957304	0.7993	0.00247352	0.0481918	0.644993	0.00914481	0.0823004	Cupredoxin superfamily protein
A_84_P20569	NM_102866	AT1G31280	1	11185041	11185100	AT1G31280	-0.029	0.799157	0.999976	0.0354987	0.755243	0.9039	0.644901	0.000135018	0.00408151	Argonaute family protein
A_84_P759924	A_84_P759924	AT3G18955	3	6541998	6542057	AT3G18955	-0.133	0.831729	0.999976	0.046753	0.940542	0.981522	0.644819	0.315569	0.609597	pseudogene, hypothetical protein
A_84_P149538	NM_120481	AT5G03990	5	1077427	1077486	AT5G03990	0.021	0.861401	0.999976	0.33172	0.0162859	0.137888	0.643857	0.000201468	0.00549976	unknown protein; BEST Arabidopsis thaliana protein match is: unknown protein (TAIR:AT3G51940.1); Has 30201 Blast hits to 17322 proteins in 780 species: Archae - 12; Bacteria - 1396; Metazoa - 17338; Fungi - 3422; Plants - 5037; Viruses - 0; Other Eukaryotes - 2996 (source: NCBI BLink).
A_84_P762938	DQ108837	AT4G22545	4	11877004	11877063	AT4G22545	0.386	0.469427	0.999976	0.322438	0.5439	0.7873	0.643304	0.237818	0.531859	pseudogene of unknown protein
A_84_P826674	NM_102068	AT1G22180	1	78287837828784	78288677828924	AT1G22180	0.009	0.96688	0.999976	0.583013	0.0191352	0.149261	0.643296	0.0115813	0.0957131	Sec14p-like phosphatidylinositol transfer family protein
A_84_P23474	NM_123413	AT5G40490	5	16227002	16227061	AT5G40490	0.131	0.775472	0.999976	0.256235	0.579381	0.811049	0.643129	0.180065	0.465541	RNA-binding (RRM/RBD/RNP motifs) family protein
A_84_P608053	NM_117405	AT4G13320	4	7753996	7754055	AT4G13320	0.052	0.911967	0.999976	0.200613	0.67267	0.863248	0.643066	0.192232	0.479961	unknown protein; Has 68 Blast hits to 67 proteins in 12 species: Archae - 0; Bacteria - 0; Metazoa - 0; Fungi - 0; Plants - 68; Viruses - 0; Other Eukaryotes - 0 (source: NCBI BLink).
A_84_P14621	NM_112087	AT3G12520	3	3968001	3968060	AT3G12520	-0.144	0.414081	0.999976	0.23142	0.200474	0.467495	0.642979	0.00317523	0.0404016	sulfate transporter 4;2
A_84_P18909	NM_101202	AT1G13310	1	4561243	4561302	AT1G13310	-0.083	0.576016	0.999976	0.44745	0.0105771	0.109941	0.642716	0.00107139	0.0185718	Endosomal targeting BRO1-like domain-containing protein
A_84_P241449	NM_102584	AT1G28190	1	9847057	9847116	AT1G28190	-0.086	0.578239	0.999976	0.386582	0.0261237	0.17195	0.642433	0.00138056	0.0221245	unknown protein; BEST Arabidopsis thaliana protein match is: unknown protein (TAIR:AT5G12340.1); Has 166 Blast hits to 162 proteins in 36 species: Archae - 0; Bacteria - 2; Metazoa - 15; Fungi - 5; Plants - 124; Viruses - 0; Other Eukaryotes - 20 (source: NCBI BLink).
A_84_P22827	NM_101093	AT1G12210	1	4143466	4143525	AT1G12210	0.206	0.435654	0.999976	0.0909927	0.727426	0.891383	0.642409	0.0288226	0.170489	RPS5-like 1
A_84_P526633	NM_116464	AT4G02310	4	1014821	1014880	AT4G02310	-0.087	0.866308	0.999976	-0.164743	0.750933	0.901822	0.642371	0.231141	0.524594	Galactose oxidase/kelch repeat superfamily protein
A_84_P12802	NM_115814	AT3G59520	3	21992745	21992804	AT3G59520	0.03	0.858425	0.999976	0.559778	0.00647752	0.0829343	0.64176	0.0027749	0.0367233	RHOMBOID-like protein 13
A_84_P21886	NM_104470	AT1G55920	1	20913242	20913301	AT1G55920	-0.128	0.421277	0.999976	0.700695	0.000858444	0.0245546	0.64133	0.00161244	0.0248824	serine acetyltransferase 2;1
A_84_P23649	NM_102843	AT1G31050	1	11075730	11075789	AT1G31050	0.332	0.0294042	0.514123	0.826029	7.20345e-05	0.00463831	0.641116	0.000556487	0.0115305	basic helix-loop-helix (bHLH) DNA-binding superfamily protein
A_84_P20303	NM_001161193	AT3G45000	3	16461341	16461400	AT3G45000	-0.149	0.473165	0.999976	0.389514	0.0796074	0.292664	0.640045	0.00905756	0.0818229	SNF7 family protein
A_84_P595864	NM_124854	AT5G54730	5	2223413322234160	2223425422234280	AT5G54730	0.096	0.440079	0.999976	0.31758	0.0228972	0.16194	0.639859	0.000262446	0.00666952	homolog of yeast autophagy 18 (ATG18) F
A_84_P17137	NM_105802	AT1G71330	1	26884428	26884487	AT1G71330	0.106	0.550104	0.999976	0.516637	0.0125684	0.120502	0.639826	0.00363287	0.0444899	non-intrinsic ABC protein 5
A_84_P814282	NM_100303	AT1G04220	1	1120367	1120426	AT1G04220	0.11	0.277983	0.994172	0.619567	5.75019e-05	0.00399101	0.639725	4.36e-05	0.00183272	3-ketoacyl-CoA synthase 2
A_84_P716286	NM_124229	AT5G48530	5	19667177	19667236	AT5G48530	-0.286	0.158619	0.934581	0.529477	0.0175618	0.143297	0.639525	0.00631609	0.0649895	unknown protein; FUNCTIONS IN: molecular_function unknown; INVOLVED IN: biological_process unknown; LOCATED IN: mitochondrion; BEST Arabidopsis thaliana protein match is: unknown protein (TAIR:AT3G07440.1); Has 32 Blast hits to 32 proteins in 11 species: Archae - 0; Bacteria - 0; Metazoa - 0; Fungi - 0; Plants - 32; Viruses - 0; Other Eukaryotes - 0 (source: NCBI BLink).
A_84_P840991	NP224754	AT4G06487	4	3101288	3101336	AT4G06487	0.009	0.97835	0.999976	0.0554139	0.861603	0.951969	0.639388	0.0646826	0.273664	transposable element gene
A_84_P23236	NM_116561	AT4G03230	4	1419284	1419343	AT4G03230	-0.033	0.842869	0.999976	0.299732	0.0937363	0.317219	0.638809	0.00254573	0.0344688	S-locus lectin protein kinase family protein
A_84_P174131	NM_121477	AT5G14730	5	4756963	4757022	AT5G14730	-0.453	0.0859961	0.798073	1.0264	0.00138305	0.0340056	0.638808	0.0223834	0.146492	unknown protein; CONTAINS InterPro DOMAIN/s: Protein of unknown function DUF1645 (InterPro:IPR012442); BEST Arabidopsis thaliana protein match is: unknown protein (TAIR:AT3G01513.1); Has 85 Blast hits to 83 proteins in 14 species: Archae - 0; Bacteria - 9; Metazoa - 0; Fungi - 0; Plants - 76; Viruses - 0; Other Eukaryotes - 0 (source: NCBI BLink).
A_84_P532769	NM_124559	AT5G51800	5	21051905	21051964	AT5G51800	0.252	0.439859	0.999976	0.0506538	0.874738	0.957198	0.638489	0.0675354	0.280083	Protein kinase superfamily protein
A_84_P21943	NM_102950	AT1G32170	1	11577716	11577775	AT1G32170	0.333	0.0648571	0.721645	1.13749	2.61308e-05	0.00235243	0.637724	0.00245493	0.0336037	xyloglucan endotransglucosylase/hydrolase 30
A_84_P15797	NM_117599	AT4G15100	4	8629469	8629528	AT4G15100	0.139	0.504568	0.999976	0.764721	0.00319482	0.0561498	0.637703	0.0094728	0.0842225	serine carboxypeptidase-like 30
A_84_P10856	NM_114535	AT3G46680	3	17195511	17195570	AT3G46680	-0.223	0.429337	0.999976	1.10828	0.00192141	0.04124	0.637693	0.038976	0.203316	UDP-Glycosyltransferase superfamily protein
A_84_P791120	NM_113430	AT3G25240	3	9192844	9192903	AT3G25240	-0.361	0.07659	0.766778	0.824703	0.00101646	0.0275643	0.637488	0.00558054	0.0595991	Protein of unknown function (DUF506)
A_84_P560775	NM_113752	AT3G28330	3	10586632	10586691	AT3G28330	-0.101	0.624217	0.999976	0.756703	0.00332716	0.0575599	0.637313	0.00928563	0.0831313	F-box family protein-related
A_84_P725341	NM_104227	AT1G53490	1	19963369	19963428	AT1G53490	0.269	0.171023	0.948521	0.350904	0.0827846	0.298482	0.636706	0.00547085	0.0588204	RING/U-box superfamily protein
A_84_P17129	NM_105718	AT1G70500	1	26566587	26566646	AT1G70500	0.053	0.676042	0.999976	0.262496	0.0575119	0.248626	0.636566	0.000349323	0.00826348	Pectin lyase-like superfamily protein
A_84_P757967	NM_001084585	AT2G44100	2	18246438	18246497	AT2G44100	0.041	0.898612	0.999976	0.148367	0.648473	0.849894	0.636557	0.0702159	0.286796	guanosine nucleotide diphosphate dissociation inhibitor 1
A_84_P10808	NM_113092	AT3G21960	3	7738002	7738061	AT3G21960	0.143	0.626564	0.999976	-0.150011	0.609499	0.828298	0.636014	0.0482532	0.229921	Receptor-like protein kinase-related family protein
A_84_P822023	NM_102157	AT1G23090	1	8188287	8188346	AT1G23090	0.204	0.336332	0.999976	0.336972	0.125041	0.368109	0.635898	0.00975807	0.0859081	sulfate transporter 91
A_84_P750571	A_84_P750571	AT1G28455	1	10005423	10005482	AT1G28455	-0.05	0.921077	0.999976	-0.18868	0.711713	0.882915	0.63515	0.228528	0.5214	pseudogene, similar to SAE1-S9-protein, blastp match of 46% identity and 6.4e-07 P-value to GP|4760708|dbj|BAA77394.1||AB012866 SAE1-S9-protein {Brassica rapa}
A_84_P593776	NM_115301	AT3G54410	3	20145081	20145140	AT3G54410	0.19	0.406901	0.999976	0.661905	0.0124885	0.12027	0.635134	0.0154626	0.115817	Protein of unknown function (DUF1163)
A_84_P12321	NM_104810	AT1G61290	1	22606149	22606208	AT1G61290	-0.159	0.567759	0.999976	0.269219	0.340796	0.62108	0.634995	0.0391101	0.203656	syntaxin of plants 124
A_84_P611334	NM_127853	AT2G22880	2	9741167	9741226	AT2G22880	0.116	0.684145	0.999976	0.898452	0.00828797	0.0957802	0.634935	0.0438235	0.2177	VQ motif-containing protein
A_84_P560990	NM_120898	AT5G08150	5	2622292	2622351	AT5G08150	0.516	0.134757	0.903811	0.422812	0.212115	0.481201	0.634593	0.0726313	0.291276	suppressor of phytochrome b 5
A_84_P292244	NM_115229	AT3G53690	3	19898898	19898957	AT3G53690	0.021	0.919351	0.999976	0.465493	0.0403716	0.212499	0.63459	0.0091094	0.0821194	RING/U-box superfamily protein
A_84_P10646	NM_126979	AT2G14070	2	5922929	5922988	AT2G14070	-0.023	0.935228	0.999976	0.531794	0.0779158	0.290254	0.634318	0.0408472	0.209218	wound-responsive protein-related
A_84_P133635	NM_112039	AT3G12050	3	3841226	3841285	AT3G12050	0.15	0.309745	0.999976	-0.0106019	0.941482	0.98173	0.63407	0.000993045	0.0175885	Aha1 domain-containing protein
A_84_P750326	NM_115432	AT1G41890	1	15652897	15652956	AT1G41890	0.16	0.238004	0.981845	0.533086	0.0016708	0.0379965	0.634049	0.000472255	0.0103082	pseudogene, proline transporter 2, similar to GB:CAA65053 from (Arabidopsis thaliana); blastp match of 57% identity and 6.6e-110 P-value to GP|7415521|dbj|BAA93437.1||AB022783 amino acid permease {Oryza sativa}
A_84_P304080	NM_119857	AT4G36930	4	17416184	17416243	AT4G36930	0.053	0.758844	0.999976	0.505557	0.0126814	0.121233	0.633868	0.00339554	0.0424524	basic helix-loop-helix (bHLH) DNA-binding superfamily protein
A_84_P507306	NM_179531	AT1G68580	1	25755019	25755078	AT1G68580	0.309	0.578984	0.999976	0.165977	0.764405	0.908654	0.633779	0.265985	0.562014	agenet domain-containing protein / bromo-adjacent homology (BAH) domain-containing protein
A_84_P718786	A_84_P718786	AT5G28073	5	10085398	10085457	AT5G28073	-0.092	0.886198	0.999976	0.00800959	0.990055	0.997034	0.633583	0.335234	0.627102	transposable element gene
A_84_P754390	NM_001124093	AT1G67856	1	25442675	25442734	AT1G67856	0.417	0.0692	0.740859	0.564877	0.0199343	0.152132	0.633552	0.0111015	0.0931113	RING/U-box superfamily protein
A_84_P764623	NM_001036568	AT4G15248	4	8709028	8709087	AT4G15248	-0.925	0.00168295	0.105067	0.392183	0.105711	0.337122	0.633436	0.0161513	0.118749	B-box type zinc finger family protein
A_84_P10303	NM_125330	AT5G59390	5	23956980	23957039	AT5G59390	0.029	0.943753	0.999976	-0.0873333	0.832421	0.940013	0.633384	0.14507	0.419549	XH/XS domain-containing protein
A_84_P759689	A_84_P759689	AT3G44262	3	15956894	15956953	AT3G44262	0.004	0.992866	0.999976	0.0204519	0.963904	0.988897	0.633371	0.180115	0.465541	pseudogene, similar to putative subtilase, blastp match of 44% identity and 1.5e-11 P-value to GP|20160947|dbj|BAB89882.1||AP003299 putative subtilase {Oryza sativa (japonica cultivar-group)}
A_84_P17595	NM_117945	AT4G18350	4	10144329	10144388	AT4G18350	0.17	0.532874	0.999976	0.334046	0.231262	0.503878	0.633017	0.0355888	0.194009	nine-cis-epoxycarotenoid dioxygenase 2
A_84_P827852	NM_112499	AT3G16280	3	5518450	5518509	AT3G16280	0.182	0.563211	0.999976	0.453309	0.166202	0.424021	0.632948	0.0630639	0.269745	Integrase-type DNA-binding superfamily protein
A_84_P786890	NM_122960	AT5G35690	5	13865105	13865164	AT5G35690	0.472	0.178793	0.952426	0.236972	0.485606	0.745841	0.632433	0.0810001	0.309593	CONTAINS InterPro DOMAIN/s: WLM (InterPro:IPR013536), PUB domain (InterPro:IPR018997), PUG domain (InterPro:IPR006567); BEST Arabidopsis thaliana protein match is: zinc ion binding (TAIR:AT1G55915.1); Has 30201 Blast hits to 17322 proteins in 780 species: Archae - 12; Bacteria - 1396; Metazoa - 17338; Fungi - 3422; Plants - 5037; Viruses - 0; Other Eukaryotes - 2996 (source: NCBI BLink).
A_84_P757677	NM_001084431	AT2G16594	2	7197987	7198046	AT2G16594	-0.136	0.708672	0.999976	0.142491	0.694558	0.87416	0.63229	0.101872	0.350226	Bifunctional inhibitor/lipid-transfer protein/seed storage 2S albumin superfamily protein
A_84_P20107	NM_128786	AT2G32270	2	13706508	13706567	AT2G32270	-0.431	0.0364272	0.566387	0.366267	0.0675609	0.270289	0.631875	0.00513862	0.0562604	zinc transporter 3 precursor
A_84_P13882	NM_001036712	AT4G34680	4	16554550	16554609	AT4G34680	-0.097	0.444847	0.999976	0.392985	0.00846494	0.0971082	0.631661	0.000340066	0.0081113	GATA transcription factor 3
A_84_P19149	NM_127394	AT2G18370	2	7980884	7980943	AT2G18370	-0.057	0.851234	0.999976	0.529867	0.104845	0.335778	0.631575	0.0591081	0.2588	Bifunctional inhibitor/lipid-transfer protein/seed storage 2S albumin superfamily protein
A_84_P11264	NM_125642	AT5G62480	5	25088785	25088844	AT5G62480	-0.429	0.116511	0.876024	0.521926	0.0626363	0.25968	0.630945	0.0294701	0.172825	glutathione S-transferase tau 9
A_84_P762519	A_84_P762519	AT3G21781	3	7676306	7676365	AT3G21781	-0.12	0.596362	0.999976	0.71575	0.0078214	0.0927012	0.630496	0.0154858	0.115843	other RNA
A_84_P81559	NM_119511	AT4G33560	4	16135815	16135874	AT4G33560	-0.096	0.756029	0.999976	0.479647	0.140454	0.389074	0.630115	0.0612443	0.264921	Wound-responsive family protein
A_84_P242975	NM_106488	AT1G78410	1	29502979	29503038	AT1G78410	-0.004	0.984656	0.999976	0.7679	0.00629077	0.081635	0.630096	0.018292	0.128469	VQ motif-containing protein
A_84_P62840	NM_117551	AT4G14690	4	8419108	8419167	AT4G14690	0.6	0.0305303	0.525325	0.584461	0.0340887	0.19591	0.629946	0.0244599	0.154349	Chlorophyll A-B binding family protein
A_84_P791845	NM_122403	AT5G24940	5	8591423	8591482	AT5G24940	-0.041	0.906452	0.999976	-0.128678	0.7137	0.883831	0.629932	0.0931139	0.333713	Protein phosphatase 2C family protein
A_84_P832935	NM_129620	AT2G40580	2	16944439	16944498	AT2G40580	-0.238	0.535652	0.999976	-0.186026	0.627681	0.837926	0.629867	0.119964	0.381825	Protein kinase superfamily protein
A_84_P823272	NM_123498	AT5G41330	5	16537515	16537574	AT5G41330	0.073	0.898792	0.999976	-0.530682	0.363865	0.642412	0.629264	0.285405	0.581545	BTB/POZ domain with WD40/YVTN repeat-like protein
A_84_P10376	NM_001202723	AT2G31955	2	13586425	13586484	AT2G31955	0.187	0.150982	0.924893	0.195122	0.135286	0.382635	0.629246	0.000324492	0.00785069	cofactor of nitrate reductase and xanthine dehydrogenase 2
A_84_P761283	NM_001035590	AT3G10195	3	31567843156826	31569283156944	AT3G10195	1.151	0.026437	0.493318	-0.166921	0.716146	0.884886	0.629228	0.187785	0.474907	Putative membrane lipoprotein
A_84_P764668	NM_001036698	AT4G32714	4	15785109	15785168	AT4G32714	-0.079	0.806445	0.999976	0.466788	0.167656	0.425731	0.629124	0.0722181	0.290281	SCR-like 25
A_84_P821951	NM_106035	AT1G73760	1	27740771	27740830	AT1G73760	0.178	0.136386	0.907128	0.351972	0.00893497	0.100338	0.628551	0.000157924	0.00460363	RING/U-box superfamily protein
A_84_P120372	NM_126443	AT2G04040	2	1335749	1335808	AT2G04040	-0.116	0.464499	0.999976	0.623581	0.00199806	0.0420984	0.6282	0.00190041	0.0280288	MATE efflux family protein
A_84_P527444	NM_124454	AT5G50760	5	20645396	20645455	AT5G50760	0.014	0.957254	0.999976	1.27565	0.000387585	0.014493	0.627956	0.0297635	0.173843	SAUR-like auxin-responsive protein family
A_84_P706642	NM_001125734	AT5G10946	5	3456023	3456082	AT5G10946	0.096	0.648497	0.999976	0.445878	0.0520605	0.238054	0.62782	0.0108922	0.0921089	unknown protein; FUNCTIONS IN: molecular_function unknown; INVOLVED IN: biological_process unknown; LOCATED IN: endomembrane system; Has 30201 Blast hits to 17322 proteins in 780 species: Archae - 12; Bacteria - 1396; Metazoa - 17338; Fungi - 3422; Plants - 5037; Viruses - 0; Other Eukaryotes - 2996 (source: NCBI BLink).
A_84_P506225	NM_128699	AT2G31420	2	13393496	13393555	AT2G31420	0.065	0.729978	0.999976	0.638304	0.00545279	0.0754302	0.627747	0.0060234	0.0629019	Domain of unknown function (DUF313)
A_84_P821287	NM_100762	AT1G08900	1	28536532853679	28537792853811	AT1G08900	-0.073	0.687959	0.999976	0.430535	0.0347743	0.197909	0.627737	0.0049937	0.0551198	Major facilitator superfamily protein
A_84_P20247	NM_113073	AT3G21780	3	7675079	7675138	AT3G21780	0.081	0.658836	0.999976	0.676311	0.00321753	0.0562905	0.627614	0.00513025	0.0562545	UDP-glucosyl transferase 71B6
A_84_P787759	NM_180385	AT3G57810	3	2141750621417520	2141763221417670	AT3G57810	-0.043	0.686517	0.999976	0.307662	0.0136769	0.126375	0.627309	0.000101282	0.00329401	Cysteine proteinases superfamily protein
A_84_P797306	NM_001125595	AT4G27040	4	13575437	13575496	AT4G27040	0.139	0.411497	0.999976	0.578345	0.00474556	0.0699228	0.627085	0.00284562	0.0374349	EAP30/Vps36 family protein
A_84_P13074	NM_123518	AT5G41540	5	16612706	16612765	AT5G41540	-0.552	0.488815	0.999976	-0.571955	0.473856	0.736732	0.626952	0.433543	0.709942	Disease resistance protein (TIR-NBS-LRR class) family
A_84_P16990	NM_125202	AT5G58170	5	23540747	23540806	AT5G58170	-0.075	0.849978	0.999976	-0.0425424	0.914586	0.971558	0.626833	0.134885	0.404017	SHV3-like 5
A_84_P14964	NM_123521	AT5G41570	5	16624442	16624501	AT5G41570	0.006	0.985882	0.999976	1.64486	0.000654826	0.0206879	0.626729	0.0982487	0.343918	WRKY DNA-binding protein 24
A_84_P22236	NM_115273	AT3G54130	3	20042972	20043031	AT3G54130	0.265	0.0554382	0.684764	0.459335	0.00350525	0.059214	0.626503	0.000388945	0.00896446	Josephin family protein
A_84_P160005	NM_112492	AT3G16210	3	5494554	5494613	AT3G16210	0.252	0.11658	0.876024	0.893679	9.54025e-05	0.00565794	0.626423	0.00148686	0.0234614	F-box family protein
A_84_P855180	NM_118970	AT4G28300	4	14014907	14014966	AT4G28300	0.45	0.0669507	0.729951	0.275788	0.238044	0.512225	0.626117	0.0166539	0.121019	Protein of unknown function (DUF1421)
A_84_P768492	NP1655641	AT5G63087	5	2530499325305040	2530514125305140	AT5G63087	0.335	0.206364	0.965034	0.755242	0.0118464	0.116709	0.625937	0.0295278	0.173044	Plant thionin family protein
A_84_P562425	NM_129900	AT2G43390	2	18020503	18020562	AT2G43390	-0.66	0.0289256	0.510264	2.36317	2.61472e-06	0.000510813	0.625833	0.0364251	0.196159	unknown protein; Has 7 Blast hits to 7 proteins in 3 species: Archae - 0; Bacteria - 0; Metazoa - 0; Fungi - 0; Plants - 7; Viruses - 0; Other Eukaryotes - 0 (source: NCBI BLink).
A_84_P737772	BX830217	AT5G43403	5	17430823	17430882	AT5G43403	-0.372	0.105913	0.857997	0.502031	0.0371646	0.204737	0.625244	0.0133052	0.10457	other RNA
A_84_P290764	NM_103535	AT1G44090	1	16760783	16760842	AT1G44090	0.207	0.698474	0.999976	0.902098	0.111848	0.34833	0.625231	0.255598	0.552077	gibberellin 20-oxidase 5
A_84_P150618	NM_127171	AT2G16130	2	7003938	7003997	AT2G16130	-0.006	0.989636	0.999976	-0.0796236	0.854399	0.949733	0.625088	0.168951	0.451678	polyol/monosaccharide transporter 2
A_84_P13100	NM_124216	AT5G48410	5	19623197	19623256	AT5G48410	-0.016	0.934011	0.999976	0.299742	0.130971	0.377094	0.624839	0.00610421	0.0634688	glutamate receptor 1.3
A_84_P14408	NM_001036283	AT2G16990	2	7387720	7387779	AT2G16990	-0.109	0.603556	0.999976	0.56848	0.0181003	0.145116	0.62427	0.0111787	0.093594	Major facilitator superfamily protein
A_84_P128986	NM_147893	AT5G22120	5	7334461	7334520	AT5G22120	0.143	0.153987	0.929775	0.359674	0.0027644	0.0519555	0.62402	3.91e-05	0.00168365	unknown protein; FUNCTIONS IN: molecular_function unknown; INVOLVED IN: biological_process unknown; LOCATED IN: cellular_component unknown; EXPRESSED IN: cultured cell; Has 30201 Blast hits to 17322 proteins in 780 species: Archae - 12; Bacteria - 1396; Metazoa - 17338; Fungi - 3422; Plants - 5037; Viruses - 0; Other Eukaryotes - 2996 (source: NCBI BLink).
A_84_P13199	NM_102585	AT1G28200	1	9850422	9850481	AT1G28200	0.227	0.104501	0.852884	0.321209	0.0296789	0.182588	0.6238	0.000544775	0.0113781	FH interacting protein 1
A_84_P608917	NM_116647	AT4G04090	4	1965536	1965595	AT4G04090	-0.249	0.483248	0.999976	0.326763	0.362299	0.641026	0.623585	0.0975845	0.34247	BTB/POZ domain-containing protein
A_84_P20625	NM_123130	AT5G37710	5	14981329	14981388	AT5G37710	0.086	0.421887	0.999976	0.466026	0.000952102	0.0265203	0.623342	9.69e-05	0.00318679	alpha/beta-Hydrolases superfamily protein
A_84_P13887	NM_119728	AT4G35630	4	16905310	16905369	AT4G35630	0.085	0.461693	0.999976	0.433301	0.00269175	0.0511593	0.623056	0.000184665	0.00517892	phosphoserine aminotransferase
A_84_P21578	NM_123329	AT5G39670	5	15883820	15883879	AT5G39670	0.031	0.867054	0.999976	0.608918	0.00654093	0.0835226	0.622827	0.00572324	0.0607391	Calcium-binding EF-hand family protein
A_84_P11623	NM_127685	AT2G21150	2	9067903	9067962	AT2G21150	0.086	0.493722	0.999976	0.204483	0.121756	0.363527	0.6225	0.000373698	0.00869681	XAP5 family protein
A_84_P141879	NM_115537	AT3G56780	3	21033011	21033070	AT3G56780	0.411	0.354649	0.999976	0.195393	0.654369	0.853307	0.622072	0.171519	0.454634	FBD, F-box and Leucine Rich Repeat domains containing protein
A_84_P849694	NM_128394	AT2G28350	2	12114546	12114605	AT2G28350	0.198	0.446004	0.999976	0.0226016	0.929559	0.978269	0.621704	0.0307496	0.177537	auxin response factor 10
A_84_P18920	NM_104936	AT1G62580	1	2317657823176610	2317671023176720	AT1G62580	-0.265	0.296692	0.999976	0.720889	0.012869	0.122416	0.621515	0.0265504	0.162702	Flavin-binding monooxygenase family protein
A_84_P20967	NM_101844	AT1G19890	1	6905402	6905461	AT1G19890	1.026	0.0500022	0.654794	1.08871	0.0396105	0.210577	0.621411	0.208698	0.498205	male-gamete-specific histone H3
A_84_P250315	NM_179648	AT2G18660	2	80910008091038	80911608091180	AT2G18660	-0.357	0.172634	0.949352	0.536976	0.0507777	0.234782	0.621196	0.027808	0.166999	plant natriuretic peptide A
A_84_P761568	AK228713	AT3G52055	3	19310061	19310120	AT3G52055	0.098	0.750394	0.999976	0.22411	0.471502	0.735271	0.621049	0.0637939	0.271573	Encodes a Plantacyanin/Basic blue family protein [pseudogene]
A_84_P788999	NM_179221	AT4G25230	4	12928247	12928306	AT4G25230	0.184	0.182717	0.954895	0.405922	0.00960486	0.10433	0.620546	0.000595017	0.0120506	RPM1 interacting protein 2
A_84_P14273	NM_101347	AT1G14780	1	5093786	5093845	AT1G14780	0.004	0.977214	0.999976	0.00537978	0.966243	0.990012	0.620053	0.000453005	0.00999954	MAC/Perforin domain-containing protein
A_84_P17313	NM_001036428	AT2G37770	2	15836408	15836467	AT2G37770	0.271	0.374889	0.999976	0.498542	0.117407	0.356452	0.619985	0.0585337	0.257403	NAD(P)-linked oxidoreductase superfamily protein
A_84_P801093	NM_123136	AT5G37770	5	14999504	14999563	AT5G37770	0.266	0.247061	0.987763	0.567658	0.024623	0.167327	0.61965	0.0161478	0.118749	EF hand calcium-binding protein family
A_84_P23633	NM_103518	AT1G43910	1	16656127	16656186	AT1G43910	-0.082	0.527623	0.999976	0.347631	0.0187525	0.147909	0.619382	0.000494288	0.0106097	P-loop containing nucleoside triphosphate hydrolases superfamily protein
A_84_P590000	NM_128892	AT2G33320	2	14119893	14119952	AT2G33320	-0.189	0.684324	0.999976	0.0445507	0.923428	0.975465	0.619307	0.199507	0.487535	Calcium-dependent lipid-binding (CaLB domain) family protein
A_84_P13739	NM_001198147	AT1G24095	1	8524600	8524659	AT1G24095	-0.194	0.320103	0.999976	0.592141	0.00912517	0.101334	0.619288	0.00707471	0.0700008	Putative thiol-disulphide oxidoreductase DCC
A_84_P17584	NM_101599	AT1G17380	1	5955668	5955727	AT1G17380	0.13	0.561225	0.999976	0.319302	0.169242	0.427993	0.619089	0.0160403	0.118296	jasmonate-zim-domain protein 5
A_84_P843765	NM_113911	AT3G29830	3	11738595	11738654	AT3G29830	1.274	0.1246	0.886946	-0.0576485	0.941233	0.98173	0.618954	0.435477	0.71157	F-box/RNI-like superfamily protein
A_84_P198204	NM_127258	AT2G17036	2	7405153	7405212	AT2G17036	-0.098	0.469226	0.999976	0.262334	0.0708254	0.27722	0.618678	0.000678367	0.0132707	F-box family protein with a domain of unknown function (DUF295)
A_84_P194224	A_84_P194224	AT3G48235	3	17865060	17865119	AT3G48235	0.08	0.843906	0.999976	-0.0754391	0.853525	0.949638	0.618625	0.150123	0.426776	transposable element gene
A_84_P750950	BX814338	AT1G23470	1	8332020	8332079	AT1G23470	0.014	0.941188	0.999976	0.174801	0.360965	0.640051	0.618527	0.00647117	0.0661584	pseudogene, polygalacturonase (pectinase), putative, similar to polygalacturonase (Cucumis sativus) GI:6624205; contains Pfam profiles PF00461: Signal peptidase I, PF00295: Polygalacturonase (pectinase); blastp match of 69% identity and 4.8e-49 P-value to GP|6624205|dbj|BAA88472.1||AB035890 polygalacturonase {Cucumis sativus}
A_84_P271010	NM_116489	AT4G02550	4	1120517	1120576	AT4G02550	0.267	0.0460973	0.636147	0.712631	9.91015e-05	0.00580816	0.61849	0.00031412	0.00765131	unknown protein; BEST Arabidopsis thaliana protein match is: unknown protein (TAIR:AT4G02210.2); Has 370 Blast hits to 300 proteins in 18 species: Archae - 0; Bacteria - 0; Metazoa - 0; Fungi - 10; Plants - 354; Viruses - 0; Other Eukaryotes - 6 (source: NCBI BLink).
A_84_P194014	NM_001036979	AT5G51370	5	20873922	20873981	AT5G51370	0.081	0.594096	0.999976	0.215626	0.173072	0.432988	0.618381	0.00163582	0.0251033	RNI-like superfamily protein
A_84_P563059	NM_102641	AT1G29000	1	10114239	10114298	AT1G29000	-0.004	0.990692	0.999976	1.0075	0.0185479	0.147257	0.618367	0.117309	0.37755	Heavy metal transport/detoxification superfamily protein
A_84_P15779	NM_001085030	AT4G35860	4	1698717816987210	1698731916987340	AT4G35860	0.211	0.0728087	0.753972	0.413146	0.00264704	0.0507417	0.618098	0.00013062	0.00397789	GTP-binding 2
A_84_P172941	NM_127425	AT2G18690	2	8098600	8098659	AT2G18690	-0.035	0.838589	0.999976	0.597903	0.00452947	0.0681679	0.618086	0.00368174	0.0448588	unknown protein; FUNCTIONS IN: molecular_function unknown; INVOLVED IN: biological_process unknown; LOCATED IN: membrane; EXPRESSED IN: 17 plant structures; EXPRESSED DURING: 9 growth stages; CONTAINS InterPro DOMAIN/s: Protein of unknown function DUF975 (InterPro:IPR010380); BEST Arabidopsis thaliana protein match is: unknown protein (TAIR:AT2G18680.1); Has 213 Blast hits to 211 proteins in 20 s…
A_84_P787454	NM_118735	AT4G26020	4	13202312	13202371	AT4G26020	-0.09	0.846214	0.999976	1.31493	0.0144464	0.129932	0.618067	0.198301	0.486487	unknown protein; Has 17652 Blast hits to 12460 proteins in 982 species: Archae - 248; Bacteria - 2077; Metazoa - 7446; Fungi - 1455; Plants - 656; Viruses - 34; Other Eukaryotes - 5736 (source: NCBI BLink).
A_84_P775845	NM_001084475	AT2G22750	2	96733129673364	96735539673554	AT2G22750	0.497	0.3765	0.999976	-0.173471	0.753725	0.902921	0.61801	0.276556	0.572777	basic helix-loop-helix (bHLH) DNA-binding superfamily protein
A_84_P803542	NM_001125621	AT5G09590;AT4G32208	[AT5G09590, 5];[AT4G32208, 4]	[AT5G09590, 2978250];[AT4G32208, 15558952]	[AT5G09590, 2978309];[AT4G32208, 15559011]	AT5G09590	0.506	0.084192	0.791691	0.297309	0.2878	0.566597	0.61801	0.0409354	0.209341	[AT5G09590, mitochondrial HSO70 2];[AT4G32208, heat shock protein 70 (Hsp 70) family protein]
A_84_P219858	NM_121322	AT5G13190	5	4204926	4204985	AT5G13190	0.033	0.776061	0.999976	0.469211	0.00176065	0.0390561	0.617501	0.000226568	0.00600792	CONTAINS InterPro DOMAIN/s: LPS-induced tumor necrosis factor alpha factor (InterPro:IPR006629); Has 30201 Blast hits to 17322 proteins in 780 species: Archae - 12; Bacteria - 1396; Metazoa - 17338; Fungi - 3422; Plants - 5037; Viruses - 0; Other Eukaryotes - 2996 (source: NCBI BLink).
A_84_P11724	NM_112485	AT3G16150	3	5472950	5473009	AT3G16150	0.373	0.0524437	0.666406	1.16826	3.35659e-05	0.00276581	0.617046	0.00431575	0.0501374	N-terminal nucleophile aminohydrolases (Ntn hydrolases) superfamily protein
A_84_P23476	NM_123469	AT5G41040	5	16433014	16433073	AT5G41040	0.037	0.906824	0.999976	1.12095	0.00394071	0.0633292	0.616975	0.0696212	0.285381	HXXXD-type acyl-transferase family protein
A_84_P23857	NM_128965	AT2G34140	2	14414579	14414638	AT2G34140	0.364	0.103311	0.851724	0.634933	0.0102901	0.108574	0.616971	0.0120099	0.0978241	Dof-type zinc finger DNA-binding family protein
A_84_P17935	NM_123103	AT5G37440	5	14844558	14844617	AT5G37440	0.014	0.919243	0.999976	0.478178	0.00426733	0.0657998	0.616919	0.00075189	0.0142809	Chaperone DnaJ-domain superfamily protein
A_84_P824086	NM_119291	AT4G31420	4	1524642915246450	1524656115246590	AT4G31420	0.368	0.0219991	0.450942	0.505613	0.00383789	0.0624103	0.616855	0.00099944	0.0176519	Zinc finger protein 622
A_84_P21833	NM_101562	AT1G17020	1	5821656	5821715	AT1G17020	0.376	0.0929789	0.825291	0.422006	0.0638118	0.261495	0.616395	0.0120638	0.0980603	senescence-related gene 1
A_84_P769292	BX833772	AT5G03552	5	897250	897309	AT5G03552	-0.134	0.774303	0.999976	0.196426	0.674303	0.864085	0.616345	0.203282	0.491945	MIR822a; miRNA
A_84_P757143	NM_001036415	AT2G36355	2	15242459	15242518	AT2G36355	0.139	0.674587	0.999976	0.089108	0.787008	0.919949	0.616068	0.0826853	0.312565	Family of unknown function (DUF662)
A_84_P251265	NM_105049	AT1G63720	1	23636087	23636146	AT1G63720	0.11	0.46914	0.999976	0.455072	0.0102486	0.108285	0.615928	0.00156509	0.0243875	BEST Arabidopsis thaliana protein match is: hydroxyproline-rich glycoprotein family protein (TAIR:AT5G52430.1); Has 490 Blast hits to 394 proteins in 96 species: Archae - 0; Bacteria - 2; Metazoa - 132; Fungi - 88; Plants - 175; Viruses - 14; Other Eukaryotes - 79 (source: NCBI BLink).
A_84_P819600	NM_105853	AT1G71950	1	27081352	27081411	AT1G71950	0.174	0.18152	0.954879	0.586007	0.000590957	0.019507	0.615434	0.000406437	0.00923423	Proteinase inhibitor, propeptide
A_84_P18813	NM_125340	AT5G59490	5	23982932	23982991	AT5G59490	0.131	0.619678	0.999976	1.1068	0.00134629	0.0332681	0.615159	0.0363601	0.195945	Haloacid dehalogenase-like hydrolase (HAD) superfamily protein
A_84_P594944	NM_124137	AT5G47635	5	19307219	19307278	AT5G47635	0.138	0.596655	0.999976	0.809017	0.00873439	0.0987925	0.614859	0.0337575	0.187914	Pollen Ole e 1 allergen and extensin family protein
A_84_P566021	NM_111919	AT3G10820	3	3389039	3389098	AT3G10820	0.06	0.819725	0.999976	0.774487	0.0123648	0.119641	0.614822	0.0367691	0.196893	Transcription elongation factor (TFIIS) family protein
A_84_P851594	NM_125220	AT5G58350	5	2358550623585560	2358563923585630	AT5G58350	0.207	0.364575	0.999976	0.34438	0.143738	0.393622	0.614792	0.0172629	0.123943	with no lysine (K) kinase 4
A_84_P23235	NM_116532	AT4G02980	4	1319929	1319988	AT4G02980	-0.03	0.832069	0.999976	0.306511	0.0499751	0.23333	0.614721	0.00109536	0.0188068	endoplasmic reticulum auxin binding protein 1
A_84_P529780	NM_114885	AT3G50250	3	18630032	18630091	AT3G50250	0.041	0.918581	0.999976	0.148881	0.708798	0.881356	0.614661	0.142518	0.415898	unknown protein; BEST Arabidopsis thaliana protein match is: unknown protein (TAIR:AT4G19270.1); Has 6 Blast hits to 5 proteins in 1 species: Archae - 0; Bacteria - 0; Metazoa - 0; Fungi - 0; Plants - 6; Viruses - 0; Other Eukaryotes - 0 (source: NCBI BLink).
A_84_P502680	NM_114812	AT3G49520	3	18360662	18360721	AT3G49520	0.052	0.805072	0.999976	0.374599	0.0942893	0.318378	0.614461	0.0122348	0.0988352	F-box and associated interaction domains-containing protein
A_84_P761642	A_84_P761642	AT3G04765	3	1306622	1306681	AT3G04765	0.218	0.258982	0.990483	0.384581	0.0600957	0.254434	0.614318	0.00666978	0.0674506	MIR167C; miRNA
A_84_P846929	NM_115012	AT3G51530	3	19113081	19113140	AT3G51530	0.195	0.053485	0.672203	0.362593	0.00211487	0.0438203	0.614232	3.38e-05	0.00150452	F-box/RNI-like/FBD-like domains-containing protein
A_84_P765891	NM_001125498	AT4G12382	4	7334821	7334880	AT4G12382	0.008	0.964493	0.999976	0.637315	0.00558766	0.0764126	0.614205	0.00694741	0.0692042	F-box family protein
A_84_P757732	BX817478	AT2G13665	2	5692917	5692976	AT2G13665	0.143	0.466032	0.999976	0.720998	0.00305935	0.0549802	0.614033	0.00810816	0.0762943	other RNA
A_84_P526051	NM_179888	AT2G33775	2	14288939	14288998	AT2G33775	-0.01	0.970118	0.999976	0.24498	0.352323	0.6321	0.613516	0.0337889	0.188053	ralf-like 19
A_84_P15140	NM_104089	AT1G52080	1	19371802	19371861	AT1G52080	0.293	0.287411	0.998644	0.471062	0.100444	0.328525	0.613432	0.0397529	0.205846	actin binding protein family
A_84_P765237	NM_001084976	AT4G25225	4	12923029	12923088	AT4G25225	0.075	0.591507	0.999976	0.544128	0.00225654	0.0452537	0.613321	0.000980243	0.0174314	unknown protein; LOCATED IN: endomembrane system; BEST Arabidopsis thaliana protein match is: unknown protein (TAIR:AT2G35736.2); Has 78 Blast hits to 78 proteins in 13 species: Archae - 0; Bacteria - 0; Metazoa - 0; Fungi - 0; Plants - 78; Viruses - 0; Other Eukaryotes - 0 (source: NCBI BLink).
A_84_P830372	NM_001203338	AT5G09410	5	2923244	2923303	AT5G09410	0.723	0.153293	0.929775	0.131806	0.784689	0.919219	0.61327	0.219858	0.51186	ethylene induced calmodulin binding protein
A_84_P23341	NM_119645	AT4G34790	4	16594798	16594857	AT4G34790	0.109	0.473602	0.999976	0.482749	0.00736738	0.089386	0.613033	0.00161903	0.0249351	SAUR-like auxin-responsive protein family
A_84_P13406	NM_101886	AT1G20350	1	7044296	7044355	AT1G20350	-0.008	0.969393	0.999976	0.725211	0.00507731	0.0721531	0.61289	0.0131356	0.103903	translocase inner membrane subunit 17-1
A_84_P16574	NM_115586	AT3G57260	3	21188749	21188808	AT3G57260	0.456	0.197147	0.961938	0.59744	0.0998566	0.327622	0.612419	0.0926389	0.332833	beta-1,3-glucanase 2
A_84_P809682	NM_124876	AT5G54940	5	2230878222308810	2230935722309380	AT5G54940	-0.028	0.852907	0.999976	0.499877	0.0065195	0.083286	0.612017	0.00180083	0.0269423	Translation initiation factor SUI1 family protein
A_84_P838077	NM_112178	AT3G13330	3	4324151	4324210	AT3G13330	0.62	0.0119062	0.320753	0.47319	0.0419919	0.216154	0.611873	0.0127813	0.101818	proteasome activating protein 200
A_84_P287320	NM_105431	AT1G67635	1	25350091	25350150	AT1G67635	0.383	0.266578	0.992234	0.0727203	0.827975	0.938128	0.611859	0.0887038	0.324167	BEST Arabidopsis thaliana protein match is: phosphatidylinositol 3- and 4-kinase family protein (TAIR:AT1G27570.1); Has 50 Blast hits to 50 proteins in 8 species: Archae - 0; Bacteria - 0; Metazoa - 0; Fungi - 0; Plants - 50; Viruses - 0; Other Eukaryotes - 0 (source: NCBI BLink).
A_84_P18965	NM_100788	AT1G09180	1	2965804	2965863	AT1G09180	-0.113	0.566664	0.999976	0.417953	0.0519351	0.237837	0.611774	0.00876789	0.0801133	secretion-associated RAS super family 1
A_84_P750651	NM_104685	AT1G59920;AT1G59930	[AT1G59920, 1];[AT1G59930, 1]	[AT1G59920, 22059513];[AT1G59930, 22061172]	[AT1G59920, 22059572];[AT1G59930, 22061231]	AT1G59920	0.14	0.696567	0.999976	0.931734	0.0224413	0.160316	0.611732	0.108487	0.362272	[AT1G59920, MADS-box family protein];[AT1G59930, MADS-box family protein]
A_84_P800150	NM_127609	AT2G20500	2	8835568	8835627	AT2G20500	0.369	0.0717115	0.752335	0.540887	0.0141118	0.128614	0.611718	0.00720108	0.0707737	unknown protein; FUNCTIONS IN: molecular_function unknown; INVOLVED IN: biological_process unknown; LOCATED IN: mitochondrion; EXPRESSED IN: 21 plant structures; EXPRESSED DURING: 13 growth stages; Has 13 Blast hits to 13 proteins in 5 species: Archae - 0; Bacteria - 0; Metazoa - 0; Fungi - 0; Plants - 13; Viruses - 0; Other Eukaryotes - 0 (source: NCBI BLink).
A_84_P21749	NM_001198032	AT1G11230	1	3763441	3763500	AT1G11230	-0.28	0.409815	0.999976	0.270636	0.42483	0.697982	0.611591	0.0884685	0.323648	Protein of unknown function (DUF761)
A_84_P584025	NM_179014	AT4G08555	4	5448330	5448389	AT4G08555	-0.416	0.130979	0.897913	0.825052	0.0081988	0.0952659	0.611275	0.0358528	0.194656	unknown protein; FUNCTIONS IN: molecular_function unknown; INVOLVED IN: biological_process unknown; LOCATED IN: cellular_component unknown; EXPRESSED IN: cultured cell; Has 4 Blast hits to 4 proteins in 2 species: Archae - 0; Bacteria - 0; Metazoa - 0; Fungi - 0; Plants - 4; Viruses - 0; Other Eukaryotes - 0 (source: NCBI BLink).
A_84_P761862	NM_001084762	AT3G42180	3	1432669414326710	1432789114327920	AT3G42180	0.223	0.257818	0.990386	1.31799	2.52399e-05	0.00231578	0.610932	0.00775114	0.0739771	Exostosin family protein
A_84_P11448	NM_101744	AT1G18870	1	65190096519033	65191296519163	AT1G18870	0.217	0.137736	0.907954	0.0983	0.483725	0.74438	0.61084	0.000970757	0.0173009	isochorismate synthase 2
A_84_P757300	NM_001036277	AT2G14282	2	6049940	6049999	AT2G14282	-0.075	0.778813	0.999976	0.080557	0.763687	0.908374	0.610806	0.0400337	0.206581	SCR-like 18
A_84_P538548	NM_111342	AT3G04700	3	1277593	1277652	AT3G04700	-0.299	0.175182	0.951398	0.611611	0.0132612	0.124091	0.610755	0.0133584	0.104844	Protein of unknown function (DUF1685)
A_84_P852482	NM_111439	AT3G05660	3	1649111	1649170	AT3G05660	-0.202	0.597709	0.999976	0.0667222	0.860936	0.95193	0.610689	0.129693	0.396722	receptor like protein 33
A_84_P507142	NM_001160834	AT1G05550	1	1641273	1641332	AT1G05550	0.286	0.297135	0.999976	0.64049	0.0326581	0.191442	0.610576	0.0399007	0.206314	Protein of unknown function (DUF295)
A_84_P764169	NM_116529	AT4G03360;AT4G02950	[AT4G03360, 4];[AT4G02950, 4]	[AT4G03360, 1475001];[AT4G02950, 1312092]	[AT4G03360, 1475060];[AT4G02950, 1312151]	AT4G03360	-0.071	0.701862	0.999976	0.0580728	0.754268	0.903222	0.610512	0.00648355	0.0662379	[AT4G03360, Ubiquitin family protein];[AT4G02950, Ubiquitin family protein]
A_84_P15402	NM_127165	AT2G16060	2	6982794	6982853	AT2G16060	-0.14	0.562553	0.999976	0.635408	0.021051	0.155923	0.610491	0.0253712	0.157645	hemoglobin 1
A_84_P10100	NM_119605	AT4G34400	4	16447509	16447568	AT4G34400	-0.005	0.976861	0.999976	-0.162623	0.310411	0.590866	0.610332	0.00224717	0.0315571	AP2/B3-like transcriptional factor family protein
A_84_P275900	NM_105424	AT1G67570	1	25327169	25327228	AT1G67570	0.086	0.518773	0.999976	0.843432	5.08751e-05	0.00362954	0.610115	0.000696684	0.0135003	Protein of unknown function (DUF3537)
A_84_P814027	NM_117229	AT4G11600	4	7010520	7010579	AT4G11600	0.166	0.237657	0.981727	0.545244	0.00186533	0.040385	0.609974	0.000843207	0.0155925	glutathione peroxidase 6
A_84_P293884	NM_101968	AT1G21140	1	7404864	7404923	AT1G21140	0.768	0.000978202	0.0741214	0.754965	0.00110861	0.0293799	0.609878	0.00459534	0.0521835	Vacuolar iron transporter (VIT) family protein
A_84_P758347	NM_001124979	AT2G36261	2	15203950	15204009	AT2G36261	0.021	0.95184	0.999976	0.619227	0.0922977	0.314592	0.60975	0.0967462	0.340681	unknown protein; LOCATED IN: endomembrane system; Has 30201 Blast hits to 17322 proteins in 780 species: Archae - 12; Bacteria - 1396; Metazoa - 17338; Fungi - 3422; Plants - 5037; Viruses - 0; Other Eukaryotes - 2996 (source: NCBI BLink).
A_84_P768637	AK220694	AT5G14565	5	4696897	4696956	AT5G14565	0.341	0.0261686	0.490945	0.340174	0.0263538	0.172744	0.609706	0.000813009	0.0151233	MIR398C; miRNA
A_84_P15434	NM_126941	AT2G13620	2	5680551	5680610	AT2G13620	-0.027	0.954642	0.999976	0.306943	0.517828	0.769272	0.609321	0.212063	0.502643	cation/hydrogen exchanger 15
A_84_P824693	NM_125268	AT5G58787	5	23743949	23744008	AT5G58787	0.008	0.950715	0.999976	0.324504	0.0255527	0.170182	0.609188	0.000546897	0.0114016	RING/U-box superfamily protein
A_84_P15803	NM_001203815	AT4G16760	4	9424903	9424962	AT4G16760	0.562	0.000720089	0.0606632	0.557444	0.000768554	0.0229751	0.608968	0.000393454	0.00902492	acyl-CoA oxidase 1
A_84_P761641	A_84_P761641	AT3G55734	3	20691746	20691805	AT3G55734	0.359	0.260344	0.990483	0.30942	0.328249	0.608628	0.608716	0.0698177	0.285935	MIR393B; miRNA
A_84_P183724	NM_129081	AT2G35290	2	14861646	14861705	AT2G35290	0.21	0.246541	0.987442	0.420138	0.0325352	0.191142	0.608624	0.00472323	0.0531303	unknown protein; Has 39 Blast hits to 39 proteins in 10 species: Archae - 0; Bacteria - 0; Metazoa - 0; Fungi - 0; Plants - 39; Viruses - 0; Other Eukaryotes - 0 (source: NCBI BLink).
A_84_P22155	NM_113322	AT3G24170	3	87298378729857	87299528729990	AT3G24170	0.492	0.00445423	0.184584	0.268221	0.0765743	0.287512	0.608237	0.00107157	0.0185718	glutathione-disulfide reductase
A_84_P280440	NM_121734	AT5G17280	5	5686820	5686879	AT5G17280	0.111	0.433453	0.999976	0.494627	0.00431317	0.0662029	0.608226	0.00108041	0.0186912	CONTAINS InterPro DOMAIN/s: Oxidoreductase-like, N-terminal (InterPro:IPR019180); Has 1807 Blast hits to 1807 proteins in 277 species: Archae - 0; Bacteria - 0; Metazoa - 736; Fungi - 347; Plants - 385; Viruses - 0; Other Eukaryotes - 339 (source: NCBI BLink).
A_84_P102986	NM_128266	AT2G27080	2	11567305	11567364	AT2G27080	0.156	0.399511	0.999976	0.279825	0.144016	0.393964	0.608066	0.0059379	0.0621672	Late embryogenesis abundant (LEA) hydroxyproline-rich glycoprotein family
A_84_P852572	NM_179102	AT4G24290	4	12595025	12595084	AT4G24290	0.13	0.270876	0.992351	0.24228	0.0538305	0.241999	0.607807	0.000231719	0.00610524	MAC/Perforin domain-containing protein
A_84_P23274	NM_102669	AT1G29290	1	10245216	10245275	AT1G29290	-0.004	0.98414	0.999976	0.678682	0.00956319	0.103989	0.607486	0.0171063	0.123184	unknown protein; FUNCTIONS IN: molecular_function unknown; INVOLVED IN: biological_process unknown; LOCATED IN: endomembrane system; Has 18 Blast hits to 18 proteins in 5 species: Archae - 0; Bacteria - 0; Metazoa - 0; Fungi - 0; Plants - 18; Viruses - 0; Other Eukaryotes - 0 (source: NCBI BLink).
A_84_P211008	NM_102647	AT1G29060	1	10147809	10147868	AT1G29060	0.259	0.237498	0.981727	0.639817	0.0107008	0.110581	0.606895	0.0141501	0.108916	Target SNARE coiled-coil domain protein
A_84_P13654	NM_112813	AT3G19260	3	6669696	6669755	AT3G19260	-0.179	0.254694	0.989891	0.588528	0.0023752	0.0468161	0.606628	0.00193764	0.0283615	LAG1 homologue 2
A_84_P285570	NM_126197	AT2G01360	2	168369	168428	AT2G01360	0.04	0.922439	0.999976	0.00814775	0.984238	0.995192	0.605662	0.161871	0.442384	pentatricopeptide (PPR) repeat-containing protein
A_84_P128141	NM_123352	AT5G39890	5	15975946	15976005	AT5G39890	0.038	0.877949	0.999976	0.817384	0.0066631	0.0842815	0.605327	0.0307831	0.177552	Protein of unknown function (DUF1637)
A_84_P258350	NM_121602	AT5G15970	5	5212512	5212571	AT5G15970	0.523	0.00975328	0.289953	0.725168	0.00124426	0.0315938	0.605173	0.00415377	0.0489487	stress-responsive protein (KIN2) / stress-induced protein (KIN2) / cold-responsive protein (COR6.6) / cold-regulated protein (COR6.6)
A_84_P751848	NM_001123939	AT1G34630	1	12687345	12687404	AT1G34630	0.06	0.607142	0.999976	0.568737	0.00042249	0.0153973	0.605003	0.000260146	0.00661725	BEST Arabidopsis thaliana protein match is: Mitochondrial import inner membrane translocase subunit Tim17/Tim22/Tim23 family protein (TAIR:AT5G51150.1); Has 323 Blast hits to 315 proteins in 124 species: Archae - 0; Bacteria - 0; Metazoa - 95; Fungi - 110; Plants - 73; Viruses - 0; Other Eukaryotes - 45 (source: NCBI BLink).
A_84_P585555	NM_128618	AT2G30660	2	13059046	13059105	AT2G30660	-0.021	0.93208	0.999976	0.0204865	0.934728	0.979956	0.604642	0.0315617	0.180376	ATP-dependent caseinolytic (Clp) protease/crotonase family protein
A_84_P756101	A_84_P756101	AT2G04260	2	1471341	1471400	AT2G04260	-0.197	0.344464	0.999976	0.443915	0.0479649	0.228966	0.604556	0.0116116	0.0958368	pseudogene, BS1-related mitochondrial protein, blastp match of 53% identity and 8.5e-45 P-value to GP|17385707|dbj|BAB78658.1||AP003022 P0681B11.25 {Oryza sativa (japonica cultivar-group)}
A_84_P143109	NM_180653	AT1G79920	1	30058799	30058858	AT1G79920	0.45	0.0113972	0.313209	0.39077	0.0230507	0.162129	0.604238	0.00188327	0.0278165	Heat shock protein 70 (Hsp 70) family protein
A_84_P21958	NM_129912	AT2G43510	2	18067497	18067556	AT2G43510	-0.053	0.861608	0.999976	0.629308	0.0565328	0.247065	0.604011	0.0655002	0.275367	trypsin inhibitor protein 1
A_84_P23584	NM_121689	AT5G16830	5	5533081	5533140	AT5G16830	-0.039	0.758856	0.999976	0.215873	0.112141	0.348459	0.603931	0.000569543	0.0116913	syntaxin of plants 21
A_84_P545592	NM_129521	AT2G39650	2	16527856	16527915	AT2G39650	-0.115	0.400885	0.999976	0.625182	0.000652465	0.0206526	0.603368	0.000848694	0.0156437	Protein of unknown function (DUF506)
A_84_P18269	NM_127721	AT2G21490	2	9206216	9206275	AT2G21490	0.932	0.0272858	0.498723	0.172411	0.64565	0.848478	0.602781	0.127284	0.393137	dehydrin LEA
A_84_P16072	NM_105243	AT1G65690	1	24431681	24431740	AT1G65690	0.055	0.832036	0.999976	1.04713	0.0017065	0.0382869	0.602534	0.0362664	0.195681	Late embryogenesis abundant (LEA) hydroxyproline-rich glycoprotein family
A_84_P858244	NM_102152	AT1G23040	1	8165094	8165153	AT1G23040	0.271	0.38861	0.999976	0.391573	0.222135	0.492912	0.602049	0.0724712	0.290918	hydroxyproline-rich glycoprotein family protein
A_84_P21770	NM_202162	AT1G23060	1	8171027	8171086	AT1G23060	0.011	0.962123	0.999976	0.519812	0.0427479	0.218207	0.60203	0.0225986	0.147029	BEST Arabidopsis thaliana protein match is: TPX2 (targeting protein for Xklp2) protein family (TAIR:AT1G70950.1); Has 449 Blast hits to 419 proteins in 98 species: Archae - 0; Bacteria - 40; Metazoa - 139; Fungi - 21; Plants - 158; Viruses - 3; Other Eukaryotes - 88 (source: NCBI BLink).
A_84_P578094	NM_113227	AT3G23260	3	8314338	8314397	AT3G23260	0.043	0.848227	0.999976	0.292401	0.2117	0.480631	0.602022	0.0199402	0.135633	F-box and associated interaction domains-containing protein
A_84_P14226	NM_001035939	AT1G10070	1	3290077	3290136	AT1G10070	0.935	0.00118813	0.0837002	1.09768	0.000358846	0.0137335	0.601954	0.0171383	0.123347	branched-chain amino acid transaminase 2
A_84_P145159	NM_124417	AT5G50360	5	20505377	20505436	AT5G50360	0.297	0.202341	0.9643	-0.0927596	0.67989	0.866045	0.601847	0.0193875	0.133039	unknown protein; BEST Arabidopsis thaliana protein match is: unknown protein (TAIR:AT3G48510.1); Has 1807 Blast hits to 1807 proteins in 277 species: Archae - 0; Bacteria - 0; Metazoa - 736; Fungi - 347; Plants - 385; Viruses - 0; Other Eukaryotes - 339 (source: NCBI BLink).
A_84_P755889	A_84_P755889	AT2G14970	2	6458078	6458137	AT2G14970	0.136	0.355401	0.999976	0.127814	0.38391	0.660221	0.601722	0.00141816	0.0225758	transposable element gene
A_84_P13393	NM_105280	AT1G66090	1	24604510	24604569	AT1G66090	0.361	0.028897	0.510264	0.420466	0.0138754	0.12732	0.601704	0.00157864	0.0245188	Disease resistance protein (TIR-NBS class)
A_84_P523896	NM_124414	AT5G50335	5	20489311	20489370	AT5G50335	0.261	0.39049	0.999976	0.703877	0.0349107	0.19821	0.601352	0.0642001	0.272715	unknown protein; Has 30201 Blast hits to 17322 proteins in 780 species: Archae - 12; Bacteria - 1396; Metazoa - 17338; Fungi - 3422; Plants - 5037; Viruses - 0; Other Eukaryotes - 2996 (source: NCBI BLink).
A_84_P761782	BX824541	AT3G44765	3	1631380616313810	1631391616313960	AT3G44765	0.269	0.175173	0.951398	0.319658	0.112666	0.349486	0.601331	0.00804227	0.0757985	other RNA
A_84_P216568	NM_106452	AT1G78030	1	29343636	29343695	AT1G78030	0.092	0.676088	0.999976	0.423972	0.0752175	0.28528	0.601293	0.0179225	0.126867	unknown protein; BEST Arabidopsis thaliana protein match is: Protein of unknown function (duplicated DUF1399) (TAIR:AT4G37900.1); Has 6 Blast hits to 6 proteins in 2 species: Archae - 0; Bacteria - 0; Metazoa - 0; Fungi - 0; Plants - 6; Viruses - 0; Other Eukaryotes - 0 (source: NCBI BLink).
A_84_P522542	NM_129482	AT2G39240	2	16384846	16384905	AT2G39240	0.577	0.215409	0.971097	0.044868	0.92034	0.974208	0.600758	0.198606	0.486707	RNA polymerase I specific transcription initiation factor RRN3 protein
A_84_P847401	NM_105122	AT1G64470	1	23945170	23945229	AT1G64470	0.053	0.895877	0.999976	0.177396	0.663428	0.857589	0.600076	0.15919	0.438888	Ubiquitin-like superfamily protein
A_84_P518374	NM_118520	AT4G23885	4	12420266	12420325	AT4G23885	0.102	0.467279	0.999976	0.462177	0.00591474	0.0790517	0.599879	0.00106485	0.0185319	unknown protein; BEST Arabidopsis thaliana protein match is: unknown protein (TAIR:AT5G24165.1); Has 30201 Blast hits to 17322 proteins in 780 species: Archae - 12; Bacteria - 1396; Metazoa - 17338; Fungi - 3422; Plants - 5037; Viruses - 0; Other Eukaryotes - 2996 (source: NCBI BLink).
A_84_P594466	NM_128873	AT2G33130	2	14046522	14046581	AT2G33130	-0.33	0.325051	0.999976	0.864571	0.0212763	0.156784	0.599662	0.0889466	0.324647	ralf-like 18
A_84_P242895	NM_105287	AT1G66160	1	24638336	24638395	AT1G66160	0.125	0.596162	0.999976	0.497164	0.0528824	0.239766	0.599539	0.0241747	0.153324	CYS, MET, PRO, and GLY protein 1
A_84_P849451	NM_001035701	AT3G26910	3	99180049918038	99183929918415	AT3G26910	0.19	0.462212	0.999976	0.562842	0.0461236	0.225306	0.599192	0.0357861	0.194531	hydroxyproline-rich glycoprotein family protein
A_84_P503102	NM_112412	AT3G15440	3	5212006	5212065	AT3G15440	0.467	0.0796439	0.777435	0.826862	0.00592041	0.0790517	0.599155	0.0310143	0.178312	BEST Arabidopsis thaliana protein match is: RING/U-box superfamily protein (TAIR:AT3G15740.1); Has 12 Blast hits to 12 proteins in 2 species: Archae - 0; Bacteria - 0; Metazoa - 0; Fungi - 0; Plants - 12; Viruses - 0; Other Eukaryotes - 0 (source: NCBI BLink).
A_84_P151478	NM_121621	AT5G16160	5	5275698	5275757	AT5G16160	0.203	0.379833	0.999976	0.500187	0.0465242	0.226067	0.599134	0.0213302	0.141898	unknown protein; Has 30201 Blast hits to 17322 proteins in 780 species: Archae - 12; Bacteria - 1396; Metazoa - 17338; Fungi - 3422; Plants - 5037; Viruses - 0; Other Eukaryotes - 2996 (source: NCBI BLink).
A_84_P20492	NM_103929	AT1G50460	1	18697308	18697367	AT1G50460	0.03	0.824817	0.999976	0.256568	0.0836458	0.299631	0.599114	0.0010548	0.0184032	hexokinase-like 1
A_84_P12727	NM_111485	AT3G06100	3	1841417	1841476	AT3G06100	0.101	0.59463	0.999976	0.587511	0.00910128	0.101189	0.599066	0.00815814	0.0764888	NOD26-like intrinsic protein 7;1
A_84_P824630	TA40165_3702	AT5G18290	5	6055238	6055292	AT5G18290	-0.026	0.866169	0.999976	0.50664	0.00656195	0.0837088	0.598907	0.00229997	0.032157	Aquaporin-like superfamily protein
A_84_P820724	NM_179099	AT4G23600	4	12312483	12312542	AT4G23600	0.697	0.0360144	0.56484	0.73634	0.0283999	0.178664	0.598866	0.0645731	0.273456	Tyrosine transaminase family protein
A_84_P23284	NM_118288	AT4G21680	4	11517563	11517622	AT4G21680	0.147	0.672572	0.999976	0.64804	0.0834052	0.299287	0.598835	0.106157	0.357903	NITRATE TRANSPORTER 1.8
A_84_P765771	NM_001125517	AT4G16024	4	9080935	9080994	AT4G16024	0.087	0.710748	0.999976	-0.0108272	0.963184	0.988837	0.598508	0.0248016	0.155342	unknown protein; FUNCTIONS IN: molecular_function unknown; INVOLVED IN: biological_process unknown; LOCATED IN: cellular_component unknown; BEST Arabidopsis thaliana protein match is: unknown protein (TAIR:AT4G15990.1); Has 30201 Blast hits to 17322 proteins in 780 species: Archae - 12; Bacteria - 1396; Metazoa - 17338; Fungi - 3422; Plants - 5037; Viruses - 0; Other Eukaryotes - 2996 (source: NC…
A_84_P12994	NM_120756	AT5G06730	5	2080239	2080298	AT5G06730	0.116	0.666022	0.999976	0.392745	0.162604	0.418503	0.598497	0.0438374	0.217731	Peroxidase superfamily protein
A_84_P821423	NM_121650	AT5G16450	5	53740815374098	53743445374385	AT5G16450	0.032	0.874546	0.999976	0.536449	0.0209545	0.155792	0.598399	0.0120841	0.0980868	Ribonuclease E inhibitor RraA/Dimethylmenaquinone methyltransferase
A_84_P784826	NM_104807	AT1G61260	1	22594021	22594080	AT1G61260	0.113	0.575002	0.999976	0.452881	0.0417787	0.215607	0.598123	0.0113475	0.0944571	Protein of unknown function (DUF761)
A_84_P11961	NM_001084983	AT4G27410	4	13708120	13708179	AT4G27410	0.587	0.00157924	0.100833	0.45736	0.00768491	0.0918415	0.59801	0.00139034	0.0222439	NAC (No Apical Meristem) domain transcriptional regulator superfamily protein
A_84_P759774	A_84_P759774	AT3G09915	3	3039206	3039265	AT3G09915	0.12	0.754137	0.999976	-0.11334	0.767831	0.910542	0.597694	0.139534	0.411556	pseudogene, hypothetical protein
A_84_P23977	NM_111735	AT3G09010	3	2751813	2751872	AT3G09010	-0.154	0.300679	0.999976	0.513202	0.00414881	0.0645877	0.597614	0.00151918	0.0238273	Protein kinase superfamily protein
A_84_P758556	NM_001124975	AT2G35658	2	14990653	14990712	AT2G35658	0.024	0.897965	0.999976	0.775529	0.00131723	0.0329514	0.597582	0.00704275	0.0698389	unknown protein; FUNCTIONS IN: molecular_function unknown; INVOLVED IN: biological_process unknown; LOCATED IN: cellular_component unknown; BEST Arabidopsis thaliana protein match is: unknown protein (TAIR:AT4G16840.1); Has 30201 Blast hits to 17322 proteins in 780 species: Archae - 12; Bacteria - 1396; Metazoa - 17338; Fungi - 3422; Plants - 5037; Viruses - 0; Other Eukaryotes - 2996 (source: NC…
A_84_P822818	NM_111202	AT3G03310	3	778756	778815	AT3G03310	0.229	0.0368227	0.570374	0.315628	0.00759672	0.0910498	0.596789	7.71e-05	0.00274787	lecithin:cholesterol acyltransferase 3
A_84_P22366	NM_118940	AT4G28020	4	1393372513933770	1393392713933930	AT4G28020	-0.046	0.70479	0.999976	0.328857	0.0176426	0.143445	0.596117	0.000393403	0.00902492	unknown protein; CONTAINS InterPro DOMAIN/s: Uncharacterised protein family UPF0066 (InterPro:IPR001378); Has 30201 Blast hits to 17322 proteins in 780 species: Archae - 12; Bacteria - 1396; Metazoa - 17338; Fungi - 3422; Plants - 5037; Viruses - 0; Other Eukaryotes - 2996 (source: NCBI BLink).
A_84_P502404	NM_118829	AT4G26950	4	13533639	13533698	AT4G26950	-0.098	0.760597	0.999976	0.686598	0.0513085	0.236248	0.595802	0.0841472	0.315187	Protein of unknown function, DUF584
A_84_P20005	NM_106326	AT1G76760	1	2881189328811930	2881203028812040	AT1G76760	0.033	0.806288	0.999976	0.507062	0.00292049	0.0535914	0.595747	0.000963653	0.0172318	thioredoxin Y1
A_84_P603182	NM_103598	AT1G45545	1	17180667	17180726	AT1G45545	0.007	0.988117	0.999976	-0.194083	0.688345	0.87041	0.595475	0.232976	0.526446	Plant protein of unknown function (DUF827)
A_84_P869953	NM_001035732	AT3G44540	3	16127711	16127767	AT3G44540	0.148	0.657066	0.999976	0.955823	0.0137494	0.126806	0.594395	0.0949851	0.337764	fatty acid reductase 4
A_84_P19223	NM_100615	AT1G07410	1	2277060	2277119	AT1G07410	-0.537	0.0133528	0.341261	1.1156	8.31182e-05	0.00516608	0.594212	0.00767253	0.0734465	RAB GTPase homolog A2B
A_84_P20276	TC397229	AT3G20990	3	7359905	7359964	AT3G20990	-0.021	0.956044	0.999976	-0.138802	0.720151	0.887114	0.594041	0.144644	0.418929	transposable element gene
A_84_P830772	NM_104975	AT1G62970	1	23323928	23323987	AT1G62970	0.202	0.502027	0.999976	0.489268	0.121175	0.362527	0.593903	0.0664557	0.277528	Chaperone DnaJ-domain superfamily protein
A_84_P17015	NM_100115	AT1G02340	1	465948	466007	AT1G02340	0.706	0.0301084	0.522398	0.444963	0.143906	0.393889	0.593495	0.0600272	0.261667	basic helix-loop-helix (bHLH) DNA-binding superfamily protein
A_84_P11679	NM_001124901	AT2G23680	2	10067063	10067122	AT2G23680	-0.138	0.415933	0.999976	0.642288	0.00249395	0.0485239	0.593338	0.00414963	0.0489401	Cold acclimation protein WCOR413 family
A_84_P792192	NM_103914	AT1G50300	1	18631586	18631645	AT1G50300	0.273	0.222979	0.97441	0.270501	0.226696	0.498162	0.593233	0.0173785	0.124489	TBP-associated factor 15
A_84_P18925	NM_104843	AT1G61610	1	22736446	22736505	AT1G61610	0.232	0.289745	0.99937	0.216504	0.321293	0.601836	0.593054	0.0163292	0.119506	S-locus lectin protein kinase family protein
A_84_P850865	NM_118932	AT4G27940	4	13906550	13906609	AT4G27940	-0.073	0.701506	0.999976	0.388756	0.060753	0.255709	0.593016	0.00883213	0.0805721	manganese tracking factor for mitochondrial SOD2
[truncated: 26,962 more rows]
